# Supplementary material for: Phenolic Compounds with Antimicrobial Properties in Mushrooms Frequently Encountered in Temperate Deciduous Forests
Source: Life (Basel). 2025 Oct 23;15(11):1653. doi: 10.3390/life15111653 (PMC12653224; doi:10.3390/life15111653)
Supplement: Supplementary file 1 [file life-15-01653-s001.zip]

Archive with 2 entries (2 files):
- life-3931270-supplementary.pdf
- Table S3.xls
