# Supplementary material for: Phenolic Compounds with Antimicrobial Properties in Mushrooms Frequently Encountered in Temperate Deciduous Forests
Source: Life (Basel). 2025 Oct 23;15(11):1653. doi: 10.3390/life15111653 (PMC12653224; doi:10.3390/life15111653)
Supplement: Supplementary file 1 [file life-15-01653-s001.zip › Table S3.xls]

## Sheet: Sheet1
									Supplementary Material
	Phenolic compounds with antimicrobial properties in frequently encountered mushrooms in temperate deciduous forests
	Aida Puia 1, Stanca-Lucia Pandrea 2,3*, Jeanine Cruceru 4, Ion Cosmin Puia 5,6*, Veronica Sanda Chedea 7, Calina Ciont 8,9, Oana Lelia Pop 8,9, Loredana Florina Leopold 8, Floricuța Ranga 8, Adriana Cristina Urcan 10, Alexandru Nicolescu 11, Otilia Bobis 12, Corina Ioana Bocsan 4, Sebastian Armean 4, Anca Dana Buzoianu 4 and Raluca Maria Pop 4
Table S3. Pearson correlation between total phenolic compounds, total flavonoids, antioxidant activities DPPH and ABTS and phenolic compounds, antimicrobial and antibacterial activities.
		TPC	TFC	DPPH	ABTS	2-Dihydroxybenzoic acid	2,3-Dihydroxybenzoic acid	3-Dihydroxybenzoic acid	Gallic acid	p-Anisaldehida	Protocatechuic acid-glucoside	Protocatechuic acid	Gentisic acid	Myricetin-arabinoside	Apigenin-glucoside	Myricetin-glucoside	Quercetin-diglucoside	trans-Cinamic acid	Antimicrobial_S. aureus _1	Antimicrobial_E. faecalis _1	Antimicrobial_E. coli _1	Antimicrobial_P. aeruginosa _1	Antimicrobial_S. pneumoniae _1	Antimicrobial_S. aureus _2	Antimicrobial_E. faecalis _2	Antimicrobial_E. coli _2	Antimicrobial_P. aeruginosa _2	Antimicrobial_S. pneumoniae _2	Antibacterian_S.pneumonie_1.25%_0h	Antibacterian_S.pneumonie_1.25%_3h	Antibacterian_S.pneumonie_1.25%_6h	Antibacterian_S.pneumonie_1.25%_9h	Antibacterian_S.pneumonie_1.25%_12h	Antibacterian_S.pneumonie_1.25%_15h	Antibacterian_S.pneumonie_1.25%_18h	Antibacterian_S.pneumonie_1.25%_21h	Antibacterian_S.pneumonie_1.25%_24h	Antibacterian_S.pneumonie_2.5%_0h	Antibacterian_S.pneumonie_2.5%_3h	Antibacterian_S.pneumonie_2.5%_6h	Antibacterian_S.pneumonie_2.5%_9h	Antibacterian_S.pneumonie_2.5%_12h	Antibacterian_S.pneumonie_2.5%_15h	Antibacterian_S.pneumonie_2.5%_18h	Antibacterian_S.pneumonie_2.5%_21h	Antibacterian_S.pneumonie_2.5%_24h	Antibacterian_E.coli_1.25%_0h	Antibacterian_E.coli_1.25%_3h	Antibacterian_E.coli_1.25%_6h
TPC	Pearson Correlation	1	0.312904	-0.280948	-0.386245	-0.0159412	-0.0522232	.955**	-0.16253	0.123637	0.47125	.929**	-.611*	0.0883722	.871**	.974**	.977**	0.0780089	-0.224776	-.816**	-0.464973	-.901**	-0.317747	-0.300764	-.631*	-.846**	-.952**	-0.145774	-0.178493	-0.529609	.805**	.835**	.901**	.933**	.916**	.932**	.949**	-.985**	-.964**	-.969**	-.975**	-.964**	-.946**	-.937**	-.937**	-.937**	.918**	-0.0133026	-0.0439691
	Sig. (2-tailed)		0.322035	0.37639	0.214913	0.960783	0.871948	1.38219e-06	0.61378	0.701853	0.121989	1.27763e-05	0.0348038	0.821137	0.000222925	0.00104397	0.000809391	0.809574	0.482449	0.00121481	0.127732	6.21926e-05	0.314195	0.34215	0.0278473	0.000528827	1.89881e-06	0.651232	0.645893	0.142536	0.0088606	0.00510595	0.000913063	0.000236014	0.000510833	0.000246528	9.47365e-05	1.31076e-06	2.72957e-05	1.71734e-05	7.56916e-06	2.82344e-05	0.000114672	0.000190874	0.000190874	0.000190874	0.000481359	0.972904	0.910571
	N	12	12	12	12	12	12	12	12	12	12	12	12	9	12	6	6	12	12	12	12	12	12	12	12	12	12	12	9	9	9	9	9	9	9	9	9	9	9	9	9	9	9	9	9	9	9	9	9
TFC	Pearson Correlation	0.312904	1	0.229269	-0.118535	.620*	-0.442175	0.561747	.739**	.623*	0.473271	0.417376	0.170743	0.00673846	.699*	0.258511	0.292923	.908**	.746**	0.0927	.636*	-0.0493154	-0.412454	.748**	0.0595639	0.12151	-0.426564	0.0700215	-.867**	-.897**	0.455066	0.641259	0.337903	0.572987	0.339622	0.556996	0.404938	-0.437541	-0.186156	-0.205078	-0.227547	-0.190208	-0.132332	-0.107591	-0.107591	-0.107591	0.546279	-0.256979	-.852**
	Sig. (2-tailed)	0.322035		0.473502	0.713688	0.0316204	0.150064	0.0573346	0.00601045	0.0306134	0.120176	0.177031	0.595722	0.986273	0.0114201	0.620872	0.573182	4.50551e-05	0.0053273	0.774465	0.0262905	0.87903	0.18272	0.00517777	0.854108	0.70678	0.166711	0.828803	0.00249106	0.00104468	0.218396	0.0626975	0.373808	0.106808	0.371226	0.119266	0.279638	0.238885	0.631548	0.596584	0.555984	0.624005	0.734318	0.78292	0.78292	0.78292	0.12808	0.504448	0.00353507
	N	12	12	12	12	12	12	12	12	12	12	12	12	9	12	6	6	12	12	12	12	12	12	12	12	12	12	12	9	9	9	9	9	9	9	9	9	9	9	9	9	9	9	9	9	9	9	9	9
DPPH	Pearson Correlation	-0.280948	0.229269	1	.932**	.889**	.625*	-0.125094	.749**	.865**	.713**	0.0846869	.921**	.899**	-0.185834	.970**	.988**	0.1994	0.0955	-0.0218203	0.339085	.654*	.750**	0.294377	-0.365349	0.111376	0.452038	.960**	-0.530546	-0.183726	-0.503303	-0.441996	-.755*	-0.528677	-.674*	-0.547774	-0.632113	.732*	.884**	.876**	.862**	.885**	.912**	.922**	.922**	.922**	-0.555741	-0.359811	-0.611617
	Sig. (2-tailed)	0.37639	0.473502		1.05635e-05	0.000110731	0.029854	0.698484	0.00503994	0.000279213	0.00931485	0.793571	2.16842e-05	0.000971304	0.563088	0.00130564	0.00021971	0.53439	0.767815	0.946336	0.280931	0.0211719	0.00499752	0.352998	0.242882	0.730394	0.140117	7.2691e-07	0.141699	0.636086	0.167211	0.233581	0.0187478	0.143371	0.0466602	0.126827	0.0677778	0.024948	0.001573	0.00194987	0.00277501	0.00152143	0.000610527	0.000403818	0.000403818	0.000403818	0.120278	0.341546	0.0800784
	N	12	12	12	12	12	12	12	12	12	12	12	12	9	12	6	6	12	12	12	12	12	12	12	12	12	12	12	9	9	9	9	9	9	9	9	9	9	9	9	9	9	9	9	9	9	9	9	9
ABTS	Pearson Correlation	-0.386245	-0.118535	.932**	1	.666*	.826**	-0.32786	0.467599	.648*	0.56157	-0.0604887	.862**	.848**	-0.445666	.971**	.986**	-0.156929	-0.212635	-0.0831358	0.075782	.667*	.934**	-0.010666	-0.419142	0.0398377	.613*	.961**	-0.161012	0.216239	-.724*	-.692*	-.895**	-.801**	-.864**	-.811**	-.859**	.930**	.996**	.995**	.992**	.997**	.999**	.999**	.999**	.999**	-.802**	-0.171728	-0.272006
	Sig. (2-tailed)	0.214913	0.713688	1.05635e-05		0.0181546	0.000921486	0.298169	0.125309	0.022622	0.0574299	0.851865	0.000314995	0.00390878	0.146493	0.00122045	0.000309066	0.62621	0.507009	0.797282	0.814926	0.0178206	9.11574e-06	0.973756	0.175017	0.902169	0.0339786	6.54304e-07	0.678994	0.576288	0.0275704	0.0390503	0.00110113	0.00950707	0.0027001	0.00796279	0.00300804	0.00028295	1.03398e-08	3.34969e-08	1.62159e-07	7.22638e-09	5.01539e-11	1.52804e-11	1.52804e-11	1.52804e-11	0.00931594	0.658642	0.478912
	N	12	12	12	12	12	12	12	12	12	12	12	12	9	12	6	6	12	12	12	12	12	12	12	12	12	12	12	9	9	9	9	9	9	9	9	9	9	9	9	9	9	9	9	9	9	9	9	9
2-Dihydroxybenzoic acid	Pearson Correlation	-0.0159412	.620*	.889**	.666*	1	0.289373	0.221251	.933**	.986**	.817**	0.327703	.780**	.959**	0.228002	.974**	.981**	.579*	0.407454	-0.0304767	0.538938	0.443474	0.387443	0.563827	-0.309383	0.0894895	0.101717	.791**	-.863**	-0.6328	-0.12438	-0.0354662	-0.420333	-0.0822751	-0.297006	-0.102812	-0.203776	0.320911	0.545438	0.532429	0.508203	0.547984	0.598387	0.618851	0.618851	0.618851	-0.111928	-0.508864	-.887**
	Sig. (2-tailed)	0.960783	0.0316204	0.000110731	0.0181546		0.361622	0.489523	9.54539e-06	4.81814e-09	0.00118959	0.298414	0.00278242	4.46734e-05	0.476019	0.000975863	0.000529064	0.0484063	0.188613	0.925092	0.0705964	0.148729	0.213371	0.0562188	0.3278	0.782106	0.753102	0.00219512	0.00275205	0.0673878	0.74986	0.927825	0.25997	0.833333	0.437675	0.792389	0.59897	0.399783	0.128786	0.140026	0.162441	0.126652	0.0887036	0.0755906	0.0755906	0.0755906	0.77435	0.161804	0.00142381
	N	12	12	12	12	12	12	12	12	12	12	12	12	9	12	6	6	12	12	12	12	12	12	12	12	12	12	12	9	9	9	9	9	9	9	9	9	9	9	9	9	9	9	9	9	9	9	9	9
2,3-Dihydroxybenzoic acid	Pearson Correlation	-0.0522232	-0.442175	.625*	.826**	0.289373	1	-0.152896	-0.0335344	0.344091	0.509974	0.15763	0.428641	.929**	-0.376365	.972**	.985**	-.594*	-.714**	-0.519335	-0.497923	0.224122	.956**	-0.559949	-.732**	-0.434879	0.354281	.806**	0.414721	.725*	-.816**	-.855**	-.827**	-.955**	-.882**	-.950**	-.945**	.945**	.868**	.876**	.889**	.867**	.834**	.820**	.820**	.820**	-.934**	0.159582	0.280734
	Sig. (2-tailed)	0.871948	0.150064	0.029854	0.000921486	0.361622		0.635217	0.917597	0.273431	0.0902938	0.62465	0.164431	0.000296423	0.227881	0.00115526	0.000333471	0.0419067	0.00906769	0.0835654	0.0994812	0.483759	1.24862e-06	0.0583114	0.00677741	0.157706	0.258524	0.00155852	0.267053	0.0272405	0.00725591	0.00333558	0.00594584	6.2588e-05	0.00165282	8.54312e-05	0.000120851	0.000121075	0.00240227	0.00196932	0.00133172	0.00250185	0.00516733	0.00681031	0.00681031	0.00681031	0.000229161	0.681722	0.464334
	N	12	12	12	12	12	12	12	12	12	12	12	12	9	12	6	6	12	12	12	12	12	12	12	12	12	12	12	9	9	9	9	9	9	9	9	9	9	9	9	9	9	9	9	9	9	9	9	9
3-Dihydroxybenzoic acid	Pearson Correlation	.955**	0.561747	-0.125094	-0.32786	0.221251	-0.152896	1	0.123616	0.339738	.590*	.948**	-0.43391	0.120432	.965**	.970**	.988**	0.354286	0.0401756	-.686*	-0.191137	-.769**	-0.368225	-0.0160758	-0.550699	-.695*	-.941**	-0.059425	-0.503311	-.787*	.795*	.867**	.792*	.950**	.855**	.938**	.920**	-.917**	-.812**	-.822**	-.837**	-.811**	-.773*	-.757*	-.757*	-.757*	.921**	-0.195576	-0.37239
	Sig. (2-tailed)	1.38219e-06	0.0573346	0.698484	0.298169	0.489523	0.635217		0.701901	0.279946	0.0436682	2.79457e-06	0.158739	0.757605	3.96988e-07	0.00136014	0.000232382	0.258517	0.901343	0.013825	0.551796	0.00345533	0.238911	0.960452	0.0635198	0.0121298	5.26411e-06	0.854445	0.167203	0.0118772	0.0103712	0.00246823	0.0109157	8.65373e-05	0.00333103	0.000188053	0.000447454	0.000502245	0.00783926	0.00658789	0.00486614	0.00799019	0.014478	0.0181821	0.0181821	0.0181821	0.00043037	0.614058	0.323663
	N	12	12	12	12	12	12	12	12	12	12	12	12	9	12	6	6	12	12	12	12	12	12	12	12	12	12	12	9	9	9	9	9	9	9	9	9	9	9	9	9	9	9	9	9	9	9	9	9
Gallic acid	Pearson Correlation	-0.16253	.739**	.749**	0.467599	.933**	-0.0335344	0.123616	1	.878**	.591*	0.130561	.756**	.926**	0.219361	.980**	.984**	.791**	.701*	0.280095	.800**	0.528122	0.126109	.821**	0.0355773	0.380673	0.139436	0.564483	-.908**	-.709*	-0.0449956	0.0537755	-0.330834	0.0235887	-0.191347	0.00157145	-0.106388	0.222803	0.454895	0.440337	0.414777	0.456456	0.510636	0.532214	0.532214	0.532214	-0.0267198	-0.524948	-.916**
	Sig. (2-tailed)	0.61378	0.00601045	0.00503994	0.125309	9.54539e-06	0.917597	0.701901		0.000170699	0.0430682	0.685889	0.00441067	0.000342617	0.493335	0.000597671	0.000380302	0.00216112	0.0110891	0.377903	0.00177204	0.0775674	0.696141	0.0010496	0.912594	0.222171	0.665597	0.0558698	0.000698518	0.0324635	0.90849	0.890713	0.384515	0.951968	0.621889	0.996799	0.785301	0.564468	0.218592	0.235549	0.266981	0.216815	0.160102	0.140217	0.140217	0.140217	0.945599	0.146742	0.000523085
	N	12	12	12	12	12	12	12	12	12	12	12	12	9	12	6	6	12	12	12	12	12	12	12	12	12	12	12	9	9	9	9	9	9	9	9	9	9	9	9	9	9	9	9	9	9	9	9	9
p-Anisaldehida	Pearson Correlation	0.123637	.623*	.865**	.648*	.986**	0.344091	0.339738	.878**	1	.897**	0.458744	.697*	.924**	0.321386	.980**	.984**	0.536845	0.313193	-0.181296	0.419431	0.316573	0.399384	0.463917	-0.439469	-0.0647154	-0.012889	.803**	-.897**	-.680*	-0.0513718	0.0378052	-0.360057	-0.0215081	-0.242138	-0.028393	-0.151028	0.258496	0.487669	0.473269	0.448167	0.488778	0.541787	0.562592	0.562592	0.562592	-0.050911	-0.521134	-.903**
	Sig. (2-tailed)	0.701853	0.0306134	0.000279213	0.022622	4.81814e-09	0.273431	0.279946	0.000170699		7.83636e-05	0.133604	0.0117808	0.000368467	0.308375	0.000621532	0.000396991	0.0719106	0.321563	0.572826	0.174689	0.316085	0.198373	0.128715	0.152869	0.841625	0.968288	0.00165491	0.00104671	0.043718	0.895576	0.923076	0.34119	0.956201	0.530191	0.942197	0.698117	0.501845	0.182959	0.198179	0.226342	0.181816	0.131885	0.114812	0.114812	0.114812	0.896509	0.150236	0.000845372
	N	12	12	12	12	12	12	12	12	12	12	12	12	9	12	6	6	12	12	12	12	12	12	12	12	12	12	12	9	9	9	9	9	9	9	9	9	9	9	9	9	9	9	9	9	9	9	9	9
Protocatechuic acid-glucoside	Pearson Correlation	0.47125	0.473271	.713**	0.56157	.817**	0.509974	.590*	.591*	.897**	1	.754**	0.403121	.837**	0.481565	.977**	.985**	0.274895	-0.0445213	-.598*	6.8597e-05	-0.0534727	0.435378	0.0810939	-.778**	-0.49818	-0.287089	.767**	-.956**	-.805**	0.109489	0.204775	-0.179843	0.169781	-0.0624424	0.159792	0.0311441	0.066419	0.307635	0.291769	0.264905	0.308618	0.366959	0.390112	0.390112	0.390112	0.126496	-0.526607	-.942**
	Sig. (2-tailed)	0.121989	0.120176	0.00931485	0.0574299	0.00118959	0.0902938	0.0436682	0.0430682	7.83636e-05		0.00461996	0.193816	0.00489899	0.112923	0.000798448	0.000358467	0.38719	0.890725	0.0401716	0.999831	0.868907	0.157175	0.802173	0.00288428	0.0992783	0.365596	0.00356692	5.75751e-05	0.00879135	0.779167	0.597139	0.643359	0.662326	0.873206	0.681321	0.936605	0.865189	0.420635	0.44618	0.49091	0.419076	0.331325	0.299284	0.299284	0.299284	0.745717	0.145236	0.000143492
	N	12	12	12	12	12	12	12	12	12	12	12	12	9	12	6	6	12	12	12	12	12	12	12	12	12	12	12	9	9	9	9	9	9	9	9	9	9	9	9	9	9	9	9	9	9	9	9	9
Protocatechuic acid	Pearson Correlation	.929**	0.417376	0.0846869	-0.0604887	0.327703	0.15763	.948**	0.130561	0.458744	.754**	1	-0.282433	0.386832	.844**	.931**	.988**	0.173711	-0.169353	-.839**	-0.329313	-.684*	-0.0661807	-0.174265	-.776**	-.820**	-.823**	0.200662	-0.559047	-.829**	.803**	.843**	.759*	.945**	.826**	.916**	.903**	-.876**	-.769*	-.778*	-.795*	-.765*	-.724*	-.707*	-.707*	-.707*	.894**	-0.275629	-0.426714
	Sig. (2-tailed)	1.27763e-05	0.177031	0.793571	0.851865	0.298414	0.62465	2.79457e-06	0.685889	0.133604	0.00461996		0.373765	0.303723	0.000560084	0.00707149	0.000228544	0.589247	0.598765	0.000645	0.295905	0.0141036	0.838081	0.588041	0.00299408	0.00109318	0.00102094	0.531752	0.117621	0.00576855	0.00922689	0.00429777	0.0177495	0.000121979	0.00602756	0.000521092	0.000858569	0.0019308	0.0153587	0.0135234	0.0104781	0.0162327	0.0273356	0.0330549	0.0330549	0.0330549	0.00113524	0.472837	0.25204
	N	12	12	12	12	12	12	12	12	12	12	12	12	9	12	6	6	12	12	12	12	12	12	12	12	12	12	12	9	9	9	9	9	9	9	9	9	9	9	9	9	9	9	9	9	9	9	9	9
Gentisic acid	Pearson Correlation	-.611*	0.170743	.921**	.862**	.780**	0.428641	-0.43391	.756**	.697*	0.403121	-0.282433	1	.693*	-0.422835	.972**	.982**	0.253281	0.288125	0.359663	0.564932	.891**	.647*	0.473678	0.0106144	0.479309	.702*	.805**	-0.443655	-0.0875818	-0.564345	-0.522215	-.806**	-0.608752	-.736*	-0.624017	-.695*	.793*	.925**	.919**	.908**	.927**	.948**	.956**	.956**	.956**	-0.620324	-0.318434	-0.539045
	Sig. (2-tailed)	0.0348038	0.595722	2.16842e-05	0.000314995	0.00278242	0.164431	0.158739	0.00441067	0.0117808	0.193816	0.373765		0.0386663	0.170852	0.00119574	0.000481958	0.427021	0.36379	0.250847	0.0556322	9.90865e-05	0.0230411	0.119813	0.973882	0.114867	0.0109883	0.00157535	0.231623	0.822716	0.113438	0.149241	0.00864202	0.0819001	0.02368	0.0724843	0.0375556	0.010714	0.000353841	0.000452154	0.000713498	0.000327344	0.000100954	5.66126e-05	5.66126e-05	5.66126e-05	0.0746966	0.403637	0.134241
	N	12	12	12	12	12	12	12	12	12	12	12	12	9	12	6	6	12	12	12	12	12	12	12	12	12	12	12	9	9	9	9	9	9	9	9	9	9	9	9	9	9	9	9	9	9	9	9	9
Myricetin-arabinoside	Pearson Correlation	0.0883722	0.00673846	.899**	.848**	.959**	.929**	0.120432	.926**	.924**	.837**	0.386832	.693*	1	-0.0425686	.938**	.907*	-0.49238	-.920**	-0.568665	-0.452234	0.27211	.845**	-.792*	-.804**	-0.463545	0.179607	.933**	0.806053	.876*	-0.723673	-0.810521	-.877*	-.923**	-.945**	-.876*	-.818*	.857*	.864*	.873*	.869*	.876*	.870*	.876*	.876*	.876*	-0.659106	-.835*	-0.785665
	Sig. (2-tailed)	0.821137	0.986273	0.000971304	0.00390878	4.46734e-05	0.000296423	0.757605	0.000342617	0.000368467	0.00489899	0.303723	0.0386663		0.913411	0.00561282	0.012445	0.178129	0.000441851	0.110093	0.22164	0.478736	0.00415929	0.0109118	0.00898338	0.208844	0.643802	0.000238882	0.0527756	0.022161	0.103986	0.0504523	0.0216656	0.00870614	0.00441167	0.0219878	0.0468157	0.0292713	0.0263991	0.0233034	0.0244575	0.022161	0.0241596	0.022161	0.022161	0.022161	0.154506	0.0387256	0.0639858
	N	9	9	9	9	9	9	9	9	9	9	9	9	9	9	6	6	9	9	9	9	9	9	9	9	9	9	9	6	6	6	6	6	6	6	6	6	6	6	6	6	6	6	6	6	6	6	6	6
Apigenin-glucoside	Pearson Correlation	.871**	.699*	-0.185834	-0.445666	0.228002	-0.376365	.965**	0.219361	0.321386	0.481565	.844**	-0.422835	-0.0425686	1	-0.64689	-0.612296	0.540345	0.274383	-0.478985	0.0210982	-.705*	-0.546349	0.197427	-0.328927	-0.4999	-.930**	-0.185426	-0.578206	-.833**	.794*	.879**	.746*	.923**	.799**	.920**	.888**	-.882**	-.756*	-.767*	-.784*	-.754*	-.713*	-.695*	-.695*	-.695*	.921**	-0.244081	-0.440235
	Sig. (2-tailed)	0.000222925	0.0114201	0.563088	0.146493	0.476019	0.227881	3.96988e-07	0.493335	0.308375	0.112923	0.000560084	0.170852	0.913411		0.165016	0.196333	0.0697226	0.388111	0.115148	0.948109	0.0104042	0.0660772	0.538526	0.296507	0.0979328	1.14141e-05	0.56396	0.10292	0.00534393	0.0105724	0.00179236	0.0209308	0.000379242	0.00980543	0.000442248	0.00137806	0.00167135	0.0184564	0.0159787	0.0123883	0.0188464	0.0309956	0.0376746	0.0376746	0.0376746	0.000431153	0.526791	0.23567
	N	12	12	12	12	12	12	12	12	12	12	12	12	9	12	6	6	12	12	12	12	12	12	12	12	12	12	12	9	9	9	9	9	9	9	9	9	9	9	9	9	9	9	9	9	9	9	9	9
Myricetin-glucoside	Pearson Correlation	.974**	0.258511	.970**	.971**	.974**	.972**	.970**	.980**	.980**	.977**	.931**	.972**	.938**	-0.64689	1	.929**	-0.479602	-.942**	-.968**	-.958**	.982**	.973**	-.954**	-.971**	-.959**	.961**	.977**	-0.012748	.c	.c	-0.859581	-0.84595	-0.76772	0.109922	0.799097	0.102035	0.872329	0.510999	0.872329	0.012748	.c	0.012748	.c	.c	.c	-0.012748	0	0
	Sig. (2-tailed)	0.00104397	0.620872	0.00130564	0.00122045	0.000975863	0.00115526	0.00136014	0.000597671	0.000621532	0.000798448	0.00707149	0.00119574	0.00561282	0.165016		0.00734348	0.335756	0.00494019	0.0015122	0.00258795	0.000478173	0.00106904	0.00313159	0.00128219	0.00254032	0.00230204	0.000787739	0.991884	0	0	0.341449	0.358068	0.442782	0.92988	0.410623	0.934929	0.325217	0.658551	0.325217	0.991884	0	0.991884	0	0	0	0.991884	1	1
	N	6	6	6	6	6	6	6	6	6	6	6	6	6	6	6	6	6	6	6	6	6	6	6	6	6	6	6	3	3	3	3	3	3	3	3	3	3	3	3	3	3	3	3	3	3	3	3	3
Quercetin-diglucoside	Pearson Correlation	.977**	0.292923	.988**	.986**	.981**	.985**	.988**	.984**	.984**	.985**	.988**	.982**	.907*	-0.612296	.929**	1	-0.619823	-.951**	-.974**	-.982**	.979**	.986**	-.945**	-.975**	-.964**	.958**	.983**	-0.754777	.c	.c	0.945485	0.953664	0.985152	0.68741	-0.0576976	-0.825041	-0.190709	0.325665	-0.190709	0.754777	.c	0.754777	.c	.c	.c	-0.754777	0	0
	Sig. (2-tailed)	0.000809391	0.573182	0.00021971	0.000309066	0.000529064	0.000333471	0.000232382	0.000380302	0.000396991	0.000358467	0.000228544	0.000481958	0.012445	0.196333	0.00734348		0.189327	0.00350386	0.00101949	0.000462526	0.000631979	0.00029298	0.00444794	0.000915795	0.00196237	0.00255988	0.000447547	0.455491	0	0	0.211176	0.194557	0.109843	0.517495	0.963248	0.382304	0.877843	0.788824	0.877843	0.455491	0	0.455491	0	0	0	0.455491	1	1
	N	6	6	6	6	6	6	6	6	6	6	6	6	6	6	6	6	6	6	6	6	6	6	6	6	6	6	6	3	3	3	3	3	3	3	3	3	3	3	3	3	3	3	3	3	3	3	3	3
trans-Cinamic acid	Pearson Correlation	0.0780089	.908**	0.1994	-0.156929	.579*	-.594*	0.354286	.791**	0.536845	0.274895	0.173711	0.253281	-0.49238	0.540345	-0.479602	-0.619823	1	.919**	0.371265	.832**	0.136732	-0.487466	.916**	0.327848	0.400205	-0.257387	-0.0225196	-.958**	-.956**	0.401992	0.496968	0.174222	0.529413	0.340102	0.536796	0.413863	-0.323654	-0.0988531	-0.116684	-0.145264	-0.100768	-0.0393947	-0.015297	-0.015297	-0.015297	0.458964	-0.506606	-.878**
	Sig. (2-tailed)	0.809574	4.50551e-05	0.53439	0.62621	0.0484063	0.0419067	0.258517	0.00216112	0.0719106	0.38719	0.589247	0.427021	0.178129	0.0697226	0.335756	0.189327		2.36207e-05	0.234756	0.000798922	0.671759	0.107943	2.83725e-05	0.298188	0.197366	0.419304	0.944618	4.66292e-05	5.69579e-05	0.283487	0.173495	0.653933	0.142711	0.370507	0.136191	0.268144	0.395534	0.800251	0.764974	0.709224	0.796445	0.91985	0.968843	0.968843	0.968843	0.213976	0.163987	0.00184133
	N	12	12	12	12	12	12	12	12	12	12	12	12	9	12	6	6	12	12	12	12	12	12	12	12	12	12	12	9	9	9	9	9	9	9	9	9	9	9	9	9	9	9	9	9	9	9	9	9
Antimicrobial_S. aureus _1	Pearson Correlation	-0.224776	.746**	0.0955	-0.212635	0.407454	-.714**	0.0401756	.701*	0.313193	-0.0445213	-0.169353	0.288125	-.920**	0.274383	-.942**	-.951**	.919**	1	.674*	.945**	0.32751	-0.537224	.977**	.637*	.685*	-0.0082051	-0.172874	-.978**	-.942**	0.325021	0.444302	0.0875468	0.44893	0.22176	0.424113	0.329342	-0.233374	0.0080971	-0.00807058	-0.0361494	0.0105009	0.0719146	0.0974876	0.0974876	0.0974876	0.402577	-0.52242	-.924**
	Sig. (2-tailed)	0.482449	0.0053273	0.767815	0.507009	0.188613	0.00906769	0.901343	0.0110891	0.321563	0.890725	0.598765	0.36379	0.000441851	0.388111	0.00494019	0.00350386	2.36207e-05		0.0161329	3.54701e-06	0.298716	0.0716716	5.01307e-08	0.0257667	0.0139656	0.97981	0.591071	4.76855e-06	0.000147216	0.393425	0.230862	0.822786	0.225456	0.566341	0.255257	0.386793	0.545626	0.983506	0.98356	0.926437	0.97861	0.854127	0.802966	0.802966	0.802966	0.28272	0.149053	0.00037026
	N	12	12	12	12	12	12	12	12	12	12	12	12	9	12	6	6	12	12	12	12	12	12	12	12	12	12	12	9	9	9	9	9	9	9	9	9	9	9	9	9	9	9	9	9	9	9	9	9
Antimicrobial_E. faecalis _1	Pearson Correlation	-.816**	0.0927	-0.0218203	-0.0831358	-0.0304767	-0.519335	-.686*	0.280095	-0.181296	-.598*	-.839**	0.359663	-0.568665	-0.478985	-.968**	-.974**	0.371265	.674*	1	.763**	.685*	-0.255329	.666*	.936**	.990**	.605*	-0.257778	-0.408623	-0.0393353	-0.596033	-0.522847	-.812**	-0.634326	-.749*	-0.645407	-.731*	.812**	.940**	.933**	.923**	.939**	.958**	.964**	.964**	.964**	-0.657092	-0.283679	-0.496461
	Sig. (2-tailed)	0.00121481	0.774465	0.946336	0.797282	0.925092	0.0835654	0.013825	0.377903	0.572826	0.0401716	0.000645	0.250847	0.110093	0.115148	0.0015122	0.00101949	0.234756	0.0161329		0.00392065	0.0139814	0.423163	0.018084	7.65778e-06	6.97186e-10	0.0372208	0.418574	0.274862	0.91997	0.0902953	0.14866	0.00791764	0.0665258	0.020163	0.0604752	0.0252027	0.0078745	0.000163625	0.000236483	0.00037961	0.000171752	4.81725e-05	2.68672e-05	2.68672e-05	2.68672e-05	0.0544842	0.45946	0.174003
	N	12	12	12	12	12	12	12	12	12	12	12	12	9	12	6	6	12	12	12	12	12	12	12	12	12	12	12	9	9	9	9	9	9	9	9	9	9	9	9	9	9	9	9	9	9	9	9	9
Antimicrobial_E. coli _1	Pearson Correlation	-0.464973	.636*	0.339085	0.075782	0.538938	-0.497923	-0.191137	.800**	0.419431	6.8597e-05	-0.329313	0.564932	-0.452234	0.0210982	-.958**	-.982**	.832**	.945**	.763**	1	.608*	-0.261866	.983**	.622*	.804**	0.282143	0.0658982	-.923**	-.744*	-0.00347967	0.105051	-0.284265	0.0724461	-0.154329	0.0471944	-0.0501721	0.166165	0.405364	0.391104	0.364929	0.408363	0.463253	0.486259	0.486259	0.486259	0.0391907	-0.52717	-.925**
	Sig. (2-tailed)	0.127732	0.0262905	0.280931	0.814926	0.0705964	0.0994812	0.551796	0.00177204	0.174689	0.999831	0.295905	0.0556322	0.22164	0.948109	0.00258795	0.000462526	0.000798922	3.54701e-06	0.00392065		0.036018	0.410967	1.10492e-08	0.0308291	0.00162247	0.374277	0.838764	0.000381043	0.0215309	0.992911	0.78795	0.458491	0.853058	0.691776	0.904035	0.898004	0.669185	0.279084	0.297949	0.334211	0.275197	0.209168	0.184419	0.184419	0.184419	0.920264	0.144728	0.000346834
	N	12	12	12	12	12	12	12	12	12	12	12	12	9	12	6	6	12	12	12	12	12	12	12	12	12	12	12	9	9	9	9	9	9	9	9	9	9	9	9	9	9	9	9	9	9	9	9	9
Antimicrobial_P. aeruginosa _1	Pearson Correlation	-.901**	-0.0493154	.654*	.667*	0.443474	0.224122	-.769**	0.528122	0.316573	-0.0534727	-.684*	.891**	0.27211	-.705*	.982**	.979**	0.136732	0.32751	.685*	.608*	1	0.498997	0.46845	0.392509	.766**	.911**	0.503259	-0.208315	0.165245	-.692*	-.684*	-.891**	-.778*	-.850**	-.783*	-.840**	.918**	.991**	.989**	.984**	.992**	.998**	.999**	.999**	.999**	-.780*	-0.199068	-0.324267
	Sig. (2-tailed)	6.21926e-05	0.87903	0.0211719	0.0178206	0.148729	0.483759	0.00345533	0.0775674	0.316085	0.868907	0.0141036	9.90865e-05	0.478736	0.0104042	0.000478173	0.000631979	0.671759	0.298716	0.0139814	0.036018		0.0986374	0.124529	0.206927	0.0036564	3.7221e-05	0.0953386	0.590672	0.670931	0.0390208	0.0419753	0.00127712	0.0135202	0.00372633	0.0126294	0.00463942	0.000488194	2.25466e-07	4.2365e-07	1.51488e-06	1.81198e-07	1.98821e-09	9.52143e-11	9.52143e-11	9.52143e-11	0.0131194	0.607616	0.394588
	N	12	12	12	12	12	12	12	12	12	12	12	12	9	12	6	6	12	12	12	12	12	12	12	12	12	12	12	9	9	9	9	9	9	9	9	9	9	9	9	9	9	9	9	9	9	9	9	9
Antimicrobial_S. pneumoniae _1	Pearson Correlation	-0.317747	-0.412454	.750**	.934**	0.387443	.956**	-0.368225	0.126109	0.399384	0.435378	-0.0661807	.647*	.845**	-0.546349	.973**	.986**	-0.487466	-0.537224	-0.255329	-0.261866	0.498997	1	-0.358418	-0.531386	-0.156755	.589*	.866**	0.22229	0.570253	-.795*	-.837**	-.893**	-.945**	-.918**	-.935**	-.954**	.985**	.949**	.954**	.962**	.948**	.927**	.917**	.917**	.917**	-.924**	0.0264058	0.0963963
	Sig. (2-tailed)	0.314195	0.18272	0.00499752	9.11574e-06	0.213371	1.24862e-06	0.238911	0.696141	0.198373	0.157175	0.838081	0.0230411	0.00415929	0.0660772	0.00106904	0.00029298	0.107943	0.0716716	0.423163	0.410967	0.0986374		0.252611	0.0754164	0.626599	0.0440174	0.000274681	0.565389	0.10888	0.0104724	0.00487025	0.00120217	0.000121642	0.000480605	0.000212082	6.4027e-05	1.48432e-06	9.68313e-05	6.75724e-05	3.54996e-05	0.000102009	0.000322401	0.000506545	0.000506545	0.000506545	0.000374154	0.946238	0.805137
	N	12	12	12	12	12	12	12	12	12	12	12	12	9	12	6	6	12	12	12	12	12	12	12	12	12	12	12	9	9	9	9	9	9	9	9	9	9	9	9	9	9	9	9	9	9	9	9	9
Antimicrobial_S. aureus _2	Pearson Correlation	-0.300764	.748**	0.294377	-0.010666	0.563827	-0.559949	-0.0160758	.821**	0.463917	0.0810939	-0.174265	0.473678	-.792*	0.197427	-.954**	-.945**	.916**	.977**	.666*	.983**	0.46845	-0.358418	1	0.556383	.703*	0.108823	0.0255423	-.974**	-.858**	0.15752	0.272214	-0.108893	0.261229	0.0332794	0.236043	0.13236	-0.0211616	0.221893	0.205981	0.178331	0.224105	0.283678	0.307967	0.307967	0.307967	0.206542	-0.54819	-.942**
	Sig. (2-tailed)	0.34215	0.00517777	0.352998	0.973756	0.0562188	0.0583114	0.960452	0.0010496	0.128715	0.802173	0.588041	0.119813	0.0109118	0.538526	0.00313159	0.00444794	2.83725e-05	5.01307e-08	0.018084	1.10492e-08	0.124529	0.252611		0.0602827	0.01074	0.736377	0.937197	9.02592e-06	0.00310755	0.685665	0.478562	0.780346	0.49717	0.932266	0.540909	0.734264	0.956906	0.566102	0.594933	0.646197	0.562136	0.45946	0.420109	0.420109	0.420109	0.593908	0.12648	0.000148805
	N	12	12	12	12	12	12	12	12	12	12	12	12	9	12	6	6	12	12	12	12	12	12	12	12	12	12	12	9	9	9	9	9	9	9	9	9	9	9	9	9	9	9	9	9	9	9	9	9
Antimicrobial_E. faecalis _2	Pearson Correlation	-.631*	0.0595639	-0.365349	-0.419142	-0.309383	-.732**	-0.550699	0.0355773	-0.439469	-.778**	-.776**	0.0106144	-.804**	-0.328927	-.971**	-.975**	0.327848	.637*	.936**	.622*	0.392509	-0.531386	0.556383	1	.881**	0.367446	-.579*	-0.47301	-0.214509	-0.342739	0.111003	-0.377847	-0.189484	-0.254967	-0.255752	-0.294421	0.291949	0.455461	0.437607	0.430726	0.443	0.467241	0.473696	0.473696	0.473696	-0.211058	-0.178172	-0.414414
	Sig. (2-tailed)	0.0278473	0.854108	0.242882	0.175017	0.3278	0.00677741	0.0635198	0.912594	0.152869	0.00288428	0.00299408	0.973882	0.00898338	0.296507	0.00128219	0.000915795	0.298188	0.0257667	7.65778e-06	0.0308291	0.206927	0.0754164	0.0602827		0.000152383	0.239983	0.048412	0.198459	0.579418	0.366566	0.776177	0.316054	0.62535	0.507907	0.506555	0.441865	0.445888	0.217947	0.238805	0.247122	0.232396	0.204754	0.197718	0.197718	0.197718	0.585679	0.646497	0.267443
	N	12	12	12	12	12	12	12	12	12	12	12	12	9	12	6	6	12	12	12	12	12	12	12	12	12	12	12	9	9	9	9	9	9	9	9	9	9	9	9	9	9	9	9	9	9	9	9	9
Antimicrobial_E. coli _2	Pearson Correlation	-.846**	0.12151	0.111376	0.0398377	0.0894895	-0.434879	-.695*	0.380673	-0.0647154	-0.49818	-.820**	0.479309	-0.463545	-0.4999	-.959**	-.964**	0.400205	.685*	.990**	.804**	.766**	-0.156755	.703*	.881**	1	.658*	-0.129141	-0.441763	-0.082609	-0.598069	-0.519695	-.803**	-0.59516	-.701*	-0.620241	-.693*	.791*	.924**	.916**	.905**	.923**	.944**	.952**	.952**	.952**	-0.645681	-0.305341	-0.531059
	Sig. (2-tailed)	0.000528827	0.70678	0.730394	0.902169	0.782106	0.157706	0.0121298	0.222171	0.841625	0.0992783	0.00109318	0.114867	0.208844	0.0979328	0.00254032	0.00196237	0.197366	0.0139656	6.97186e-10	0.00162247	0.0036564	0.626599	0.01074	0.000152383		0.0199472	0.689154	0.233858	0.832664	0.0889179	0.151567	0.00921141	0.0908904	0.0353985	0.0747469	0.038333	0.0111573	0.000372752	0.000510945	0.00078232	0.000387928	0.00012667	7.73995e-05	7.73995e-05	7.73995e-05	0.06033	0.424288	0.141242
	N	12	12	12	12	12	12	12	12	12	12	12	12	9	12	6	6	12	12	12	12	12	12	12	12	12	12	12	9	9	9	9	9	9	9	9	9	9	9	9	9	9	9	9	9	9	9	9	9
Antimicrobial_P. aeruginosa _2	Pearson Correlation	-.952**	-0.426564	0.452038	.613*	0.101717	0.354281	-.941**	0.139436	-0.012889	-0.287089	-.823**	.702*	0.179607	-.930**	.961**	.958**	-0.257387	-0.0082051	.605*	0.282143	.911**	.589*	0.108823	0.367446	.658*	1	0.381289	0.236506	0.578805	-.817**	-.842**	-.891**	-.948**	-.920**	-.947**	-.952**	.978**	.947**	.953**	.961**	.947**	.925**	.916**	.916**	.916**	-.918**	0.0579625	0.0965009
	Sig. (2-tailed)	1.89881e-06	0.166711	0.140117	0.0339786	0.753102	0.258524	5.26411e-06	0.665597	0.968288	0.365596	0.00102094	0.0109883	0.643802	1.14141e-05	0.00230204	0.00255988	0.419304	0.97981	0.0372208	0.374277	3.7221e-05	0.0440174	0.736377	0.239983	0.0199472		0.22136	0.540091	0.102479	0.00722825	0.00440543	0.00124909	0.000103204	0.000442111	0.000108814	7.42023e-05	4.76397e-06	0.000104672	7.18998e-05	3.71928e-05	0.000106819	0.00034776	0.000525772	0.000525772	0.000525772	0.000483243	0.88225	0.804929
	N	12	12	12	12	12	12	12	12	12	12	12	12	9	12	6	6	12	12	12	12	12	12	12	12	12	12	12	9	9	9	9	9	9	9	9	9	9	9	9	9	9	9	9	9	9	9	9	9
Antimicrobial_S. pneumoniae _2	Pearson Correlation	-0.145774	0.0700215	.960**	.961**	.791**	.806**	-0.059425	0.564483	.803**	.767**	0.200662	.805**	.933**	-0.185426	.977**	.983**	-0.0225196	-0.172874	-0.257778	0.0658982	0.503259	.866**	0.0255423	-.579*	-0.129141	0.381289	1	-0.386462	-0.0198652	-0.600415	-0.559774	-.831**	-0.657639	-.770*	-0.664202	-.742*	.830**	.949**	.944**	.934**	.949**	.967**	.973**	.973**	.973**	-.668*	-0.283923	-0.483479
	Sig. (2-tailed)	0.651232	0.828803	7.2691e-07	6.54304e-07	0.00219512	0.00155852	0.854445	0.0558698	0.00165491	0.00356692	0.531752	0.00157535	0.000238882	0.56396	0.000787739	0.000447547	0.944618	0.591071	0.418574	0.838764	0.0953386	0.000274681	0.937197	0.048412	0.689154	0.22136		0.304227	0.959544	0.0873462	0.117042	0.00554859	0.0542133	0.0152741	0.0510309	0.0220443	0.00562518	9.47528e-05	0.000133011	0.000230701	9.24392e-05	2.15898e-05	1.06024e-05	1.06024e-05	1.06024e-05	0.0491912	0.459056	0.187317
	N	12	12	12	12	12	12	12	12	12	12	12	12	9	12	6	6	12	12	12	12	12	12	12	12	12	12	12	9	9	9	9	9	9	9	9	9	9	9	9	9	9	9	9	9	9	9	9	9
Antibacterian_S.pneumonie_1.25%_0h	Pearson Correlation	-0.178493	-.867**	-0.530546	-0.161012	-.863**	0.414721	-0.503311	-.908**	-.897**	-.956**	-0.559047	-0.443655	0.806053	-0.578206	-0.012748	-0.754777	-.958**	-.978**	-0.408623	-.923**	-0.208315	0.22229	-.974**	-0.47301	-0.441763	0.236506	-0.386462	1	.922**	-0.313017	-0.381482	0.0138365	-0.377084	-0.159363	-0.379844	-0.277124	0.135448	-0.0813993	-0.0659622	-0.0366086	-0.0845601	-0.145329	-0.168277	-0.168277	-0.168277	-0.328599	0.66253	.890**
	Sig. (2-tailed)	0.645893	0.00249106	0.141699	0.678994	0.00275205	0.267053	0.167203	0.000698518	0.00104671	5.75751e-05	0.117621	0.231623	0.0527756	0.10292	0.991884	0.455491	4.66292e-05	4.76855e-06	0.274862	0.000381043	0.590672	0.565389	9.02592e-06	0.198459	0.233858	0.540091	0.304227		0.000407696	0.412124	0.311036	0.971817	0.317112	0.682142	0.313292	0.470341	0.728251	0.835088	0.866109	0.925505	0.828759	0.7091	0.665175	0.665175	0.665175	0.387929	0.0518301	0.00131873
	N	9	9	9	9	9	9	9	9	9	9	9	9	6	9	3	3	9	9	9	9	9	9	9	9	9	9	9	9	9	9	9	9	9	9	9	9	9	9	9	9	9	9	9	9	9	9	9	9
Antibacterian_S.pneumonie_1.25%_3h	Pearson Correlation	-0.529609	-.897**	-0.183726	0.216239	-0.6328	.725*	-.787*	-.709*	-.680*	-.805**	-.829**	-0.0875818	.876*	-.833**	.c	.c	-.956**	-.942**	-0.0393353	-.744*	0.165245	0.570253	-.858**	-0.214509	-0.082609	0.578805	-0.0198652	.922**	1	-0.574123	-0.600664	-0.318104	-.673*	-0.48005	-.669*	-0.601768	0.482974	0.293548	0.306799	0.335057	0.288921	0.229193	0.205672	0.205672	0.205672	-0.628559	0.569825	.803**
	Sig. (2-tailed)	0.142536	0.00104468	0.636086	0.576288	0.0673878	0.0272405	0.0118772	0.0324635	0.043718	0.00879135	0.00576855	0.822716	0.022161	0.00534393	0	0	5.69579e-05	0.000147216	0.91997	0.0215309	0.670931	0.10888	0.00310755	0.579418	0.832664	0.102479	0.959544	0.000407696		0.105954	0.0871801	0.404151	0.0469484	0.190927	0.0485888	0.0864475	0.187847	0.443284	0.421965	0.378102	0.450836	0.553051	0.595498	0.595498	0.595498	0.0698199	0.109206	0.00910349
	N	9	9	9	9	9	9	9	9	9	9	9	9	6	9	3	3	9	9	9	9	9	9	9	9	9	9	9	9	9	9	9	9	9	9	9	9	9	9	9	9	9	9	9	9	9	9	9	9
Antibacterian_S.pneumonie_1.25%_6h	Pearson Correlation	.805**	0.455066	-0.503303	-.724*	-0.12438	-.816**	.795*	-0.0449956	-0.0513718	0.109489	.803**	-0.564345	-0.723673	.794*	.c	.c	0.401992	0.325021	-0.596033	-0.00347967	-.692*	-.795*	0.15752	-0.342739	-0.598069	-.817**	-0.600415	-0.313017	-0.574123	1	0.660986	.684*	.702*	0.589272	.822**	.714*	-.735*	-.752*	-.751*	-.762*	-.747*	-.718*	-.713*	-.713*	-.713*	.812**	-0.232023	-0.211884
	Sig. (2-tailed)	0.0088606	0.218396	0.167211	0.0275704	0.74986	0.00725591	0.0103712	0.90849	0.895576	0.779167	0.00922689	0.113438	0.103986	0.0105724	0	0	0.283487	0.393425	0.0902953	0.992911	0.0390208	0.0104724	0.685665	0.366566	0.0889179	0.00722825	0.0873462	0.412124	0.105954		0.052575	0.0421627	0.0350535	0.094965	0.00654609	0.0308845	0.024185	0.0194894	0.0197945	0.0170085	0.0207038	0.0294061	0.0311551	0.0311551	0.0311551	0.0078571	0.548021	0.584178
	N	9	9	9	9	9	9	9	9	9	9	9	9	6	9	3	3	9	9	9	9	9	9	9	9	9	9	9	9	9	9	9	9	9	9	9	9	9	9	9	9	9	9	9	9	9	9	9	9
Antibacterian_S.pneumonie_1.25%_9h	Pearson Correlation	.835**	0.641259	-0.441996	-.692*	-0.0354662	-.855**	.867**	0.0537755	0.0378052	0.204775	.843**	-0.522215	-0.810521	.879**	-0.859581	0.945485	0.496968	0.444302	-0.522847	0.105051	-.684*	-.837**	0.272214	0.111003	-0.519695	-.842**	-0.559774	-0.381482	-0.600664	0.660986	1	.824**	.863**	.725*	.806**	.769*	-.875**	-.738*	-.752*	-.758*	-.740*	-.715*	-.701*	-.701*	-.701*	.847**	-0.0331081	-0.212477
	Sig. (2-tailed)	0.00510595	0.0626975	0.233581	0.0390503	0.927825	0.00333558	0.00246823	0.890713	0.923076	0.597139	0.00429777	0.149241	0.0504523	0.00179236	0.341449	0.211176	0.173495	0.230862	0.14866	0.78795	0.0419753	0.00487025	0.478562	0.776177	0.151567	0.00440543	0.117042	0.311036	0.0871801	0.052575		0.00628549	0.00274622	0.0270425	0.00864403	0.0154266	0.00201663	0.0231295	0.0194634	0.0180006	0.0226	0.0303877	0.0354586	0.0354586	0.0354586	0.00397047	0.932614	0.583101
	N	9	9	9	9	9	9	9	9	9	9	9	9	6	9	3	3	9	9	9	9	9	9	9	9	9	9	9	9	9	9	9	9	9	9	9	9	9	9	9	9	9	9	9	9	9	9	9	9
Antibacterian_S.pneumonie_1.25%_12h	Pearson Correlation	.901**	0.337903	-.755*	-.895**	-0.420333	-.827**	.792*	-0.330834	-0.360057	-0.179843	.759*	-.806**	-.877*	.746*	-0.84595	0.953664	0.174222	0.0875468	-.812**	-0.284265	-.891**	-.893**	-0.108893	-0.377847	-.803**	-.891**	-.831**	0.0138365	-0.318104	.684*	.824**	1	.879**	.840**	.830**	.776*	-.935**	-.905**	-.912**	-.908**	-.909**	-.902**	-.897**	-.897**	-.897**	.752*	0.238599	0.0976965
	Sig. (2-tailed)	0.000913063	0.373808	0.0187478	0.00110113	0.25997	0.00594584	0.0109157	0.384515	0.34119	0.643359	0.0177495	0.00864202	0.0216656	0.0209308	0.358068	0.194557	0.653933	0.822786	0.00791764	0.458491	0.00127712	0.00120217	0.780346	0.316054	0.00921141	0.00124909	0.00554859	0.971817	0.404151	0.0421627	0.00628549		0.00181247	0.00458018	0.00562032	0.0140342	0.000220389	0.000796051	0.000612994	0.00071878	0.00069358	0.000869595	0.00103788	0.00103788	0.00103788	0.019425	0.536402	0.802551
	N	9	9	9	9	9	9	9	9	9	9	9	9	6	9	3	3	9	9	9	9	9	9	9	9	9	9	9	9	9	9	9	9	9	9	9	9	9	9	9	9	9	9	9	9	9	9	9	9
Antibacterian_S.pneumonie_1.25%_15h	Pearson Correlation	.933**	0.572987	-0.528677	-.801**	-0.0822751	-.955**	.950**	0.0235887	-0.0215081	0.169781	.945**	-0.608752	-.923**	.923**	-0.76772	0.985152	0.529413	0.44893	-0.634326	0.0724461	-.778*	-.945**	0.261229	-0.189484	-0.59516	-.948**	-0.657639	-0.377084	-.673*	.702*	.863**	.879**	1	.939**	.940**	.924**	-.929**	-.841**	-.852**	-.862**	-.841**	-.813**	-.799**	-.799**	-.799**	.825**	-0.154519	-0.202966
	Sig. (2-tailed)	0.000236014	0.106808	0.143371	0.00950707	0.833333	6.2588e-05	8.65373e-05	0.951968	0.956201	0.662326	0.000121979	0.0819001	0.00870614	0.000379242	0.442782	0.109843	0.142711	0.225456	0.0665258	0.853058	0.0135202	0.000121642	0.49717	0.62535	0.0908904	0.000103204	0.0542133	0.317112	0.0469484	0.0350535	0.00274622	0.00181247		0.000175038	0.000164957	0.000370948	0.000294201	0.00454302	0.00355723	0.00281382	0.0045321	0.00772103	0.00971585	0.00971585	0.00971585	0.00614709	0.691413	0.600453
	N	9	9	9	9	9	9	9	9	9	9	9	9	6	9	3	3	9	9	9	9	9	9	9	9	9	9	9	9	9	9	9	9	9	9	9	9	9	9	9	9	9	9	9	9	9	9	9	9
Antibacterian_S.pneumonie_1.25%_18h	Pearson Correlation	.916**	0.339622	-.674*	-.864**	-0.297006	-.882**	.855**	-0.191347	-0.242138	-0.0624424	.826**	-.736*	-.945**	.799**	0.109922	0.68741	0.340102	0.22176	-.749*	-0.154329	-.850**	-.918**	0.0332794	-0.254967	-.701*	-.920**	-.770*	-0.159363	-0.48005	0.589272	.725*	.840**	.939**	1	.886**	.919**	-.898**	-.881**	-.890**	-.896**	-.885**	-.871**	-.864**	-.864**	-.864**	.723*	-0.0731062	0.0250127
	Sig. (2-tailed)	0.000510833	0.371226	0.0466602	0.0027001	0.437675	0.00165282	0.00333103	0.621889	0.530191	0.873206	0.00602756	0.02368	0.00441167	0.00980543	0.92988	0.517495	0.370507	0.566341	0.020163	0.691776	0.00372633	0.000480605	0.932266	0.507907	0.0353985	0.000442111	0.0152741	0.682142	0.190927	0.094965	0.0270425	0.00458018	0.000175038		0.00147598	0.000468082	0.00100295	0.00167962	0.00128915	0.00107414	0.00149456	0.00224753	0.00266547	0.00266547	0.00266547	0.0277893	0.851731	0.949071
	N	9	9	9	9	9	9	9	9	9	9	9	9	6	9	3	3	9	9	9	9	9	9	9	9	9	9	9	9	9	9	9	9	9	9	9	9	9	9	9	9	9	9	9	9	9	9	9	9
Antibacterian_S.pneumonie_1.25%_21h	Pearson Correlation	.932**	0.556996	-0.547774	-.811**	-0.102812	-.950**	.938**	0.00157145	-0.028393	0.159792	.916**	-0.624017	-.876*	.920**	0.799097	-0.0576976	0.536796	0.424113	-0.645407	0.0471944	-.783*	-.935**	0.236043	-0.255752	-0.620241	-.947**	-0.664202	-0.379844	-.669*	.822**	.806**	.830**	.940**	.886**	1	.919**	-.899**	-.845**	-.854**	-.868**	-.846**	-.819**	-.807**	-.807**	-.807**	.855**	-0.249714	-0.16501
	Sig. (2-tailed)	0.000246528	0.119266	0.126827	0.00796279	0.792389	8.54312e-05	0.000188053	0.996799	0.942197	0.681321	0.000521092	0.0724843	0.0219878	0.000442248	0.410623	0.963248	0.136191	0.255257	0.0604752	0.904035	0.0126294	0.000212082	0.540909	0.506555	0.0747469	0.000108814	0.0510309	0.313292	0.0485888	0.00654609	0.00864403	0.00562032	0.000164957	0.00147598		0.000451559	0.000981261	0.00416022	0.00339593	0.00240799	0.00408097	0.00692124	0.00855875	0.00855875	0.00855875	0.00331338	0.516985	0.671378
	N	9	9	9	9	9	9	9	9	9	9	9	9	6	9	3	3	9	9	9	9	9	9	9	9	9	9	9	9	9	9	9	9	9	9	9	9	9	9	9	9	9	9	9	9	9	9	9	9
Antibacterian_S.pneumonie_1.25%_24h	Pearson Correlation	.949**	0.404938	-0.632113	-.859**	-0.203776	-.945**	.920**	-0.106388	-0.151028	0.0311441	.903**	-.695*	-.818*	.888**	0.102035	-0.825041	0.413863	0.329342	-.731*	-0.0501721	-.840**	-.954**	0.13236	-0.294421	-.693*	-.952**	-.742*	-0.277124	-0.601768	.714*	.769*	.776*	.924**	.919**	.919**	1	-.921**	-.892**	-.896**	-.909**	-.887**	-.868**	-.856**	-.856**	-.856**	.898**	-0.239323	-0.0603452
	Sig. (2-tailed)	9.47365e-05	0.279638	0.0677778	0.00300804	0.59897	0.000120851	0.000447454	0.785301	0.698117	0.936605	0.000858569	0.0375556	0.0468157	0.00137806	0.934929	0.382304	0.268144	0.386793	0.0252027	0.898004	0.00463942	6.4027e-05	0.734264	0.441865	0.038333	7.42023e-05	0.0220443	0.470341	0.0864475	0.0308845	0.0154266	0.0140342	0.000370948	0.000468082	0.000451559		0.000418644	0.00121002	0.00107264	0.000695325	0.00144593	0.00241042	0.00321923	0.00321923	0.00321923	0.0010087	0.535129	0.877438
	N	9	9	9	9	9	9	9	9	9	9	9	9	6	9	3	3	9	9	9	9	9	9	9	9	9	9	9	9	9	9	9	9	9	9	9	9	9	9	9	9	9	9	9	9	9	9	9	9
Antibacterian_S.pneumonie_2.5%_0h	Pearson Correlation	-.985**	-0.437541	.732*	.930**	0.320911	.945**	-.917**	0.222803	0.258496	0.066419	-.876**	.793*	.857*	-.882**	0.872329	-0.190709	-0.323654	-0.233374	.812**	0.166165	.918**	.985**	-0.0211616	0.291949	.791*	.978**	.830**	0.135448	0.482974	-.735*	-.875**	-.935**	-.929**	-.898**	-.899**	-.921**	1	.953**	.959**	.963**	.954**	.940**	.930**	.930**	.930**	-.913**	-0.0950354	0.0189013
	Sig. (2-tailed)	1.31076e-06	0.238885	0.024948	0.00028295	0.399783	0.000121075	0.000502245	0.564468	0.501845	0.865189	0.0019308	0.010714	0.0292713	0.00167135	0.325217	0.877843	0.395534	0.545626	0.0078745	0.669185	0.000488194	1.48432e-06	0.956906	0.445888	0.0111573	4.76397e-06	0.00562518	0.728251	0.187847	0.024185	0.00201663	0.000220389	0.000294201	0.00100295	0.000981261	0.000418644		6.84154e-05	4.26872e-05	3.06057e-05	6.65554e-05	0.000167663	0.000283817	0.000283817	0.000283817	0.000593167	0.807847	0.961506
	N	9	9	9	9	9	9	9	9	9	9	9	9	6	9	3	3	9	9	9	9	9	9	9	9	9	9	9	9	9	9	9	9	9	9	9	9	9	9	9	9	9	9	9	9	9	9	9	9
Antibacterian_S.pneumonie_2.5%_3h	Pearson Correlation	-.964**	-0.186156	.884**	.996**	0.545438	.868**	-.812**	0.454895	0.487669	0.307635	-.769*	.925**	.864*	-.756*	0.510999	0.325665	-0.0988531	0.0080971	.940**	0.405364	.991**	.949**	0.221893	0.455461	.924**	.947**	.949**	-0.0813993	0.293548	-.752*	-.738*	-.905**	-.841**	-.881**	-.845**	-.892**	.953**	1	1.000**	.999**	.999**	.997**	.995**	.995**	.995**	-.844**	-0.122806	-0.201961
	Sig. (2-tailed)	2.72957e-05	0.631548	0.001573	1.03398e-08	0.128786	0.00240227	0.00783926	0.218592	0.182959	0.420635	0.0153587	0.000353841	0.0263991	0.0184564	0.658551	0.788824	0.800251	0.983506	0.000163625	0.279084	2.25466e-07	9.68313e-05	0.566102	0.217947	0.000372752	0.000104672	9.47528e-05	0.835088	0.443284	0.0194894	0.0231295	0.000796051	0.00454302	0.00167962	0.00416022	0.00121002	6.84154e-05		4.46673e-12	2.21977e-10	9.97353e-12	3.11856e-09	2.13885e-08	2.13885e-08	2.13885e-08	0.00425465	0.752945	0.602298
	N	9	9	9	9	9	9	9	9	9	9	9	9	6	9	3	3	9	9	9	9	9	9	9	9	9	9	9	9	9	9	9	9	9	9	9	9	9	9	9	9	9	9	9	9	9	9	9	9
Antibacterian_S.pneumonie_2.5%_6h	Pearson Correlation	-.969**	-0.205078	.876**	.995**	0.532429	.876**	-.822**	0.440337	0.473269	0.291769	-.778*	.919**	.873*	-.767*	0.872329	-0.190709	-0.116684	-0.00807058	.933**	0.391104	.989**	.954**	0.205981	0.437607	.916**	.953**	.944**	-0.0659622	0.306799	-.751*	-.752*	-.912**	-.852**	-.890**	-.854**	-.896**	.959**	1.000**	1	.999**	1.000**	.997**	.994**	.994**	.994**	-.846**	-0.120652	-0.189752
	Sig. (2-tailed)	1.71734e-05	0.596584	0.00194987	3.34969e-08	0.140026	0.00196932	0.00658789	0.235549	0.198179	0.44618	0.0135234	0.000452154	0.0233034	0.0159787	0.325217	0.877843	0.764974	0.98356	0.000236483	0.297949	4.2365e-07	6.75724e-05	0.594933	0.238805	0.000510945	7.18998e-05	0.000133011	0.866109	0.421965	0.0197945	0.0194634	0.000612994	0.00355723	0.00128915	0.00339593	0.00107264	4.26872e-05	4.46673e-12		1.62811e-11	2.78876e-12	7.26319e-09	4.58052e-08	4.58052e-08	4.58052e-08	0.00405773	0.757171	0.624852
	N	9	9	9	9	9	9	9	9	9	9	9	9	6	9	3	3	9	9	9	9	9	9	9	9	9	9	9	9	9	9	9	9	9	9	9	9	9	9	9	9	9	9	9	9	9	9	9	9
Antibacterian_S.pneumonie_2.5%_9h	Pearson Correlation	-.975**	-0.227547	.862**	.992**	0.508203	.889**	-.837**	0.414777	0.448167	0.264905	-.795*	.908**	.869*	-.784*	0.012748	0.754777	-0.145264	-0.0361494	.923**	0.364929	.984**	.962**	0.178331	0.430726	.905**	.961**	.934**	-0.0366086	0.335057	-.762*	-.758*	-.908**	-.862**	-.896**	-.868**	-.909**	.963**	.999**	.999**	1	.999**	.994**	.991**	.991**	.991**	-.858**	-0.0943358	-0.165864
	Sig. (2-tailed)	7.56916e-06	0.555984	0.00277501	1.62159e-07	0.162441	0.00133172	0.00486614	0.266981	0.226342	0.49091	0.0104781	0.000713498	0.0244575	0.0123883	0.991884	0.455491	0.709224	0.926437	0.00037961	0.334211	1.51488e-06	3.54996e-05	0.646197	0.247122	0.00078232	3.71928e-05	0.000230701	0.925505	0.378102	0.0170085	0.0180006	0.00071878	0.00281382	0.00107414	0.00240799	0.000695325	3.06057e-05	2.21977e-10	1.62811e-11		3.75592e-10	5.8395e-08	2.40217e-07	2.40217e-07	2.40217e-07	0.00307019	0.80924	0.669756
	N	9	9	9	9	9	9	9	9	9	9	9	9	6	9	3	3	9	9	9	9	9	9	9	9	9	9	9	9	9	9	9	9	9	9	9	9	9	9	9	9	9	9	9	9	9	9	9	9
Antibacterian_S.pneumonie_2.5%_12h	Pearson Correlation	-.964**	-0.190208	.885**	.997**	0.547984	.867**	-.811**	0.456456	0.488778	0.308618	-.765*	.927**	.876*	-.754*	.c	.c	-0.100768	0.0105009	.939**	0.408363	.992**	.948**	0.224105	0.443	.923**	.947**	.949**	-0.0845601	0.288921	-.747*	-.740*	-.909**	-.841**	-.885**	-.846**	-.887**	.954**	.999**	1.000**	.999**	1	.998**	.996**	.996**	.996**	-.837**	-0.136277	-0.202957
	Sig. (2-tailed)	2.82344e-05	0.624005	0.00152143	7.22638e-09	0.126652	0.00250185	0.00799019	0.216815	0.181816	0.419076	0.0162327	0.000327344	0.022161	0.0188464	0	0	0.796445	0.97861	0.000171752	0.275197	1.81198e-07	0.000102009	0.562136	0.232396	0.000387928	0.000106819	9.24392e-05	0.828759	0.450836	0.0207038	0.0226	0.00069358	0.0045321	0.00149456	0.00408097	0.00144593	6.65554e-05	9.97353e-12	2.78876e-12	3.75592e-10		1.58811e-09	1.19667e-08	1.19667e-08	1.19667e-08	0.00493245	0.72664	0.600471
	N	9	9	9	9	9	9	9	9	9	9	9	9	6	9	3	3	9	9	9	9	9	9	9	9	9	9	9	9	9	9	9	9	9	9	9	9	9	9	9	9	9	9	9	9	9	9	9	9
Antibacterian_S.pneumonie_2.5%_15h	Pearson Correlation	-.946**	-0.132332	.912**	.999**	0.598387	.834**	-.773*	0.510636	0.541787	0.366959	-.724*	.948**	.870*	-.713*	0.012748	0.754777	-0.0393947	0.0719146	.958**	0.463253	.998**	.927**	0.283678	0.467241	.944**	.925**	.967**	-0.145329	0.229193	-.718*	-.715*	-.902**	-.813**	-.871**	-.819**	-.868**	.940**	.997**	.997**	.994**	.998**	1	1.000**	1.000**	1.000**	-.813**	-0.166873	-0.265072
	Sig. (2-tailed)	0.000114672	0.734318	0.000610527	5.01539e-11	0.0887036	0.00516733	0.014478	0.160102	0.131885	0.331325	0.0273356	0.000100954	0.0241596	0.0309956	0.991884	0.455491	0.91985	0.854127	4.81725e-05	0.209168	1.98821e-09	0.000322401	0.45946	0.204754	0.00012667	0.00034776	2.15898e-05	0.7091	0.553051	0.0294061	0.0303877	0.000869595	0.00772103	0.00224753	0.00692124	0.00241042	0.000167663	3.11856e-09	7.26319e-09	5.8395e-08	1.58811e-09		6.99393e-12	6.99393e-12	6.99393e-12	0.00774224	0.667838	0.490628
	N	9	9	9	9	9	9	9	9	9	9	9	9	6	9	3	3	9	9	9	9	9	9	9	9	9	9	9	9	9	9	9	9	9	9	9	9	9	9	9	9	9	9	9	9	9	9	9	9
Antibacterian_S.pneumonie_2.5%_18h	Pearson Correlation	-.937**	-0.107591	.922**	.999**	0.618851	.820**	-.757*	0.532214	0.562592	0.390112	-.707*	.956**	.876*	-.695*	.c	.c	-0.015297	0.0974876	.964**	0.486259	.999**	.917**	0.307967	0.473696	.952**	.916**	.973**	-0.168277	0.205672	-.713*	-.701*	-.897**	-.799**	-.864**	-.807**	-.856**	.930**	.995**	.994**	.991**	.996**	1.000**	1	1.000**	1.000**	-.798**	-0.175789	-0.286737
	Sig. (2-tailed)	0.000190874	0.78292	0.000403818	1.52804e-11	0.0755906	0.00681031	0.0181821	0.140217	0.114812	0.299284	0.0330549	5.66126e-05	0.022161	0.0376746	0	0	0.968843	0.802966	2.68672e-05	0.184419	9.52143e-11	0.000506545	0.420109	0.197718	7.73995e-05	0.000525772	1.06024e-05	0.665175	0.595498	0.0311551	0.0354586	0.00103788	0.00971585	0.00266547	0.00855875	0.00321923	0.000283817	2.13885e-08	4.58052e-08	2.40217e-07	1.19667e-08	6.99393e-12		0	0	0.00996864	0.65098	0.45442
	N	9	9	9	9	9	9	9	9	9	9	9	9	6	9	3	3	9	9	9	9	9	9	9	9	9	9	9	9	9	9	9	9	9	9	9	9	9	9	9	9	9	9	9	9	9	9	9	9
Antibacterian_S.pneumonie_2.5%_21h	Pearson Correlation	-.937**	-0.107591	.922**	.999**	0.618851	.820**	-.757*	0.532214	0.562592	0.390112	-.707*	.956**	.876*	-.695*	.c	.c	-0.015297	0.0974876	.964**	0.486259	.999**	.917**	0.307967	0.473696	.952**	.916**	.973**	-0.168277	0.205672	-.713*	-.701*	-.897**	-.799**	-.864**	-.807**	-.856**	.930**	.995**	.994**	.991**	.996**	1.000**	1.000**	1	1.000**	-.798**	-0.175789	-0.286737
	Sig. (2-tailed)	0.000190874	0.78292	0.000403818	1.52804e-11	0.0755906	0.00681031	0.0181821	0.140217	0.114812	0.299284	0.0330549	5.66126e-05	0.022161	0.0376746	0	0	0.968843	0.802966	2.68672e-05	0.184419	9.52143e-11	0.000506545	0.420109	0.197718	7.73995e-05	0.000525772	1.06024e-05	0.665175	0.595498	0.0311551	0.0354586	0.00103788	0.00971585	0.00266547	0.00855875	0.00321923	0.000283817	2.13885e-08	4.58052e-08	2.40217e-07	1.19667e-08	6.99393e-12	0		0	0.00996864	0.65098	0.45442
	N	9	9	9	9	9	9	9	9	9	9	9	9	6	9	3	3	9	9	9	9	9	9	9	9	9	9	9	9	9	9	9	9	9	9	9	9	9	9	9	9	9	9	9	9	9	9	9	9
Antibacterian_S.pneumonie_2.5%_24h	Pearson Correlation	-.937**	-0.107591	.922**	.999**	0.618851	.820**	-.757*	0.532214	0.562592	0.390112	-.707*	.956**	.876*	-.695*	.c	.c	-0.015297	0.0974876	.964**	0.486259	.999**	.917**	0.307967	0.473696	.952**	.916**	.973**	-0.168277	0.205672	-.713*	-.701*	-.897**	-.799**	-.864**	-.807**	-.856**	.930**	.995**	.994**	.991**	.996**	1.000**	1.000**	1.000**	1	-.798**	-0.175789	-0.286737
	Sig. (2-tailed)	0.000190874	0.78292	0.000403818	1.52804e-11	0.0755906	0.00681031	0.0181821	0.140217	0.114812	0.299284	0.0330549	5.66126e-05	0.022161	0.0376746	0	0	0.968843	0.802966	2.68672e-05	0.184419	9.52143e-11	0.000506545	0.420109	0.197718	7.73995e-05	0.000525772	1.06024e-05	0.665175	0.595498	0.0311551	0.0354586	0.00103788	0.00971585	0.00266547	0.00855875	0.00321923	0.000283817	2.13885e-08	4.58052e-08	2.40217e-07	1.19667e-08	6.99393e-12	0	0		0.00996864	0.65098	0.45442
	N	9	9	9	9	9	9	9	9	9	9	9	9	6	9	3	3	9	9	9	9	9	9	9	9	9	9	9	9	9	9	9	9	9	9	9	9	9	9	9	9	9	9	9	9	9	9	9	9
Antibacterian_E.coli_1.25%_0h	Pearson Correlation	.918**	0.546279	-0.555741	-.802**	-0.111928	-.934**	.921**	-0.0267198	-0.050911	0.126496	.894**	-0.620324	-0.659106	.921**	-0.012748	-0.754777	0.458964	0.402577	-0.657092	0.0391907	-.780*	-.924**	0.206542	-0.211058	-0.645681	-.918**	-.668*	-0.328599	-0.628559	.812**	.847**	.752*	.825**	.723*	.855**	.898**	-.913**	-.844**	-.846**	-.858**	-.837**	-.813**	-.798**	-.798**	-.798**	1	-0.107745	-0.203583
	Sig. (2-tailed)	0.000481359	0.12808	0.120278	0.00931594	0.77435	0.000229161	0.00043037	0.945599	0.896509	0.745717	0.00113524	0.0746966	0.154506	0.000431153	0.991884	0.455491	0.213976	0.28272	0.0544842	0.920264	0.0131194	0.000374154	0.593908	0.585679	0.06033	0.000483243	0.0491912	0.387929	0.0698199	0.0078571	0.00397047	0.019425	0.00614709	0.0277893	0.00331338	0.0010087	0.000593167	0.00425465	0.00405773	0.00307019	0.00493245	0.00774224	0.00996864	0.00996864	0.00996864		0.782617	0.599323
	N	9	9	9	9	9	9	9	9	9	9	9	9	6	9	3	3	9	9	9	9	9	9	9	9	9	9	9	9	9	9	9	9	9	9	9	9	9	9	9	9	9	9	9	9	9	9	9	9
Antibacterian_E.coli_1.25%_3h	Pearson Correlation	-0.0133026	-0.256979	-0.359811	-0.171728	-0.508864	0.159582	-0.195576	-0.524948	-0.521134	-0.526607	-0.275629	-0.318434	-.835*	-0.244081	0	0	-0.506606	-0.52242	-0.283679	-0.52717	-0.199068	0.0264058	-0.54819	-0.178172	-0.305341	0.0579625	-0.283923	0.66253	0.569825	-0.232023	-0.0331081	0.238599	-0.154519	-0.0731062	-0.249714	-0.239323	-0.0950354	-0.122806	-0.120652	-0.0943358	-0.136277	-0.166873	-0.175789	-0.175789	-0.175789	-0.107745	1	0.348638
	Sig. (2-tailed)	0.972904	0.504448	0.341546	0.658642	0.161804	0.681722	0.614058	0.146742	0.150236	0.145236	0.472837	0.403637	0.0387256	0.526791	1	1	0.163987	0.149053	0.45946	0.144728	0.607616	0.946238	0.12648	0.646497	0.424288	0.88225	0.459056	0.0518301	0.109206	0.548021	0.932614	0.536402	0.691413	0.851731	0.516985	0.535129	0.807847	0.752945	0.757171	0.80924	0.72664	0.667838	0.65098	0.65098	0.65098	0.782617		0.357823
	N	9	9	9	9	9	9	9	9	9	9	9	9	6	9	3	3	9	9	9	9	9	9	9	9	9	9	9	9	9	9	9	9	9	9	9	9	9	9	9	9	9	9	9	9	9	9	9	9
Antibacterian_E.coli_1.25%_6h	Pearson Correlation	-0.0439691	-.852**	-0.611617	-0.272006	-.887**	0.280734	-0.37239	-.916**	-.903**	-.942**	-0.426714	-0.539045	-0.785665	-0.440235	0	0	-.878**	-.924**	-0.496461	-.925**	-0.324267	0.0963963	-.942**	-0.414414	-0.531059	0.0965009	-0.483479	.890**	.803**	-0.211884	-0.212477	0.0976965	-0.202966	0.0250127	-0.16501	-0.0603452	0.0189013	-0.201961	-0.189752	-0.165864	-0.202957	-0.265072	-0.286737	-0.286737	-0.286737	-0.203583	0.348638	1
	Sig. (2-tailed)	0.910571	0.00353507	0.0800784	0.478912	0.00142381	0.464334	0.323663	0.000523085	0.000845372	0.000143492	0.25204	0.134241	0.0639858	0.23567	1	1	0.00184133	0.00037026	0.174003	0.000346834	0.394588	0.805137	0.000148805	0.267443	0.141242	0.804929	0.187317	0.00131873	0.00910349	0.584178	0.583101	0.802551	0.600453	0.949071	0.671378	0.877438	0.961506	0.602298	0.624852	0.669756	0.600471	0.490628	0.45442	0.45442	0.45442	0.599323	0.357823
	N	9	9	9	9	9	9	9	9	9	9	9	9	6	9	3	3	9	9	9	9	9	9	9	9	9	9	9	9	9	9	9	9	9	9	9	9	9	9	9	9	9	9	9	9	9	9	9	9
Antibacterian_E.coli_1.25%_9h	Pearson Correlation	0.00727232	-.806**	-.684*	-0.342603	-.948**	0.243942	-0.338953	-.974**	-.961**	-.987**	-0.404385	-0.61012	-0.765859	-0.415313	0	0	-.909**	-.958**	-0.568999	-.982**	-0.390865	0.0444715	-.993**	-0.47052	-0.605304	0.0513231	-0.554314	.971**	.842**	-0.136316	-0.193278	0.181168	-0.21203	0.00557607	-0.195029	-0.1067	-0.0426445	-0.266467	-0.252591	-0.223945	-0.270808	-0.329608	-0.352827	-0.352827	-0.352827	-0.159152	0.620525	.929**
	Sig. (2-tailed)	0.985186	0.00877351	0.0422943	0.366768	0.000101848	0.527033	0.372231	9.46765e-06	3.66949e-05	8.57864e-07	0.280358	0.0810267	0.0758147	0.266302	1	1	0.000679258	4.8322e-05	0.109837	2.45555e-06	0.29827	0.909553	1.06236e-07	0.201163	0.0841264	0.895675	0.121436	1.28979e-05	0.00439547	0.726564	0.61831	0.640873	0.583912	0.988641	0.615069	0.784684	0.913257	0.488261	0.512006	0.562423	0.480927	0.386386	0.351677	0.351677	0.351677	0.682544	0.0745751	0.000297836
	N	9	9	9	9	9	9	9	9	9	9	9	9	6	9	3	3	9	9	9	9	9	9	9	9	9	9	9	9	9	9	9	9	9	9	9	9	9	9	9	9	9	9	9	9	9	9	9	9
Antibacterian_E.coli_1.25%_12h	Pearson Correlation	0.320534	-0.611552	-.868**	-0.618693	-.980**	-0.0777161	-0.0216349	-.972**	-.969**	-.931**	-0.0882792	-.819**	-.880*	-0.105126	0.510999	0.325665	-.734*	-.814**	-.791*	-.966**	-0.653703	-0.269834	-.914**	-0.558916	-.817**	-0.266527	-.779*	.849**	0.613338	0.191276	0.0498838	0.436829	0.0673631	0.263215	0.094599	0.167807	-0.332863	-0.553608	-0.540311	-0.51544	-0.558093	-0.603455	-0.624303	-0.624303	-0.624303	0.137384	0.596912	.805**
	Sig. (2-tailed)	0.400368	0.0801191	0.00244199	0.0756868	3.60225e-06	0.842473	0.955943	1.20688e-05	1.60545e-05	0.000260142	0.821323	0.00688488	0.0206461	0.787801	0.658551	0.788824	0.0244635	0.00752643	0.0111842	2.21375e-05	0.0561812	0.482569	0.000561889	0.117726	0.00721608	0.488158	0.01327	0.00377086	0.0789961	0.622022	0.898588	0.239738	0.863287	0.493784	0.808716	0.666068	0.381428	0.122012	0.13315	0.155542	0.118384	0.085335	0.0723147	0.0723147	0.0723147	0.724489	0.0896992	0.00888151
	N	9	9	9	9	9	9	9	9	9	9	9	9	6	9	3	3	9	9	9	9	9	9	9	9	9	9	9	9	9	9	9	9	9	9	9	9	9	9	9	9	9	9	9	9	9	9	9	9
Antibacterian_E.coli_1.25%_15h	Pearson Correlation	0.29007	-0.631703	-.850**	-0.587649	-.984**	-0.0411783	-0.0541047	-.978**	-.973**	-.942**	-0.117638	-.802**	-.899*	-0.133647	-0.704128	.997*	-.760*	-.832**	-.764*	-.973**	-0.631791	-0.236938	-.924**	-0.481509	-.795*	-0.23614	-.759*	.854**	0.644868	0.113182	0.104001	0.457288	0.0853389	0.272252	0.0850241	0.1558	-0.322122	-0.524418	-0.51412	-0.487311	-0.529176	-0.578933	-0.599536	-0.599536	-0.599536	0.0940786	0.565506	.874**
	Sig. (2-tailed)	0.448955	0.0680117	0.0037398	0.0961076	1.71477e-06	0.916231	0.890047	5.21265e-06	1.0008e-05	0.000145691	0.763097	0.00924748	0.0148356	0.731758	0.502676	0.0499489	0.0174168	0.00541181	0.0166291	1.00927e-05	0.0679616	0.539329	0.000374723	0.189387	0.0105092	0.540737	0.0176538	0.00336462	0.060761	0.771876	0.790032	0.21587	0.827201	0.478498	0.82783	0.688957	0.397905	0.147224	0.156787	0.18333	0.142924	0.102386	0.087933	0.087933	0.087933	0.809753	0.112533	0.0020569
	N	9	9	9	9	9	9	9	9	9	9	9	9	6	9	3	3	9	9	9	9	9	9	9	9	9	9	9	9	9	9	9	9	9	9	9	9	9	9	9	9	9	9	9	9	9	9	9	9
Antibacterian_E.coli_1.25%_18h	Pearson Correlation	0.475752	-0.462311	-.924**	-.733*	-.954**	-0.243636	0.15276	-.926**	-.928**	-.859**	0.0821881	-.896**	-.910*	0.0741067	-0.442525	0.970301	-0.606271	-.697*	-.863**	-.913**	-.768*	-0.426596	-.827**	-0.456826	-.885**	-0.4254	-.864**	.740*	0.474958	0.285193	0.270091	0.588678	0.249102	0.420046	0.246747	0.318345	-0.499158	-.680*	-.671*	-0.647875	-.686*	-.725*	-.743*	-.743*	-.743*	0.288658	0.570076	.744*
	Sig. (2-tailed)	0.195506	0.210219	0.000370262	0.0246985	6.39915e-05	0.527569	0.694789	0.0003315	0.00030383	0.00300497	0.833507	0.00108806	0.0116917	0.84972	0.708166	0.15554	0.0834983	0.0368739	0.00273582	0.000585852	0.0156226	0.252186	0.00598582	0.216394	0.00149463	0.253662	0.00269654	0.0227715	0.196359	0.456961	0.482135	0.0953825	0.518047	0.26033	0.522141	0.403775	0.171307	0.0438293	0.0476829	0.059177	0.0413192	0.0271376	0.0219339	0.0219339	0.0219339	0.451268	0.109014	0.0214742
	N	9	9	9	9	9	9	9	9	9	9	9	9	6	9	3	3	9	9	9	9	9	9	9	9	9	9	9	9	9	9	9	9	9	9	9	9	9	9	9	9	9	9	9	9	9	9	9	9
Antibacterian_E.coli_1.25%_24h	Pearson Correlation	0.469741	-0.49966	-.927**	-.730*	-.961**	-0.237065	0.143025	-.930**	-.936**	-.871**	0.0577486	-.896**	-.908*	0.0578792	0.772424	-0.0145872	-0.593559	-.708*	-.861**	-.920**	-.764*	-0.422149	-.835**	-0.454644	-.874**	-0.419249	-.861**	.744*	0.479626	0.218321	0.20492	0.532767	0.241553	0.465669	0.264277	0.354976	-0.482482	-.673*	-0.665053	-0.644421	-.681*	-.722*	-.739*	-.739*	-.739*	0.265161	0.514142	.786*
	Sig. (2-tailed)	0.202013	0.170808	0.000319151	0.0256039	3.83665e-05	0.539104	0.713553	0.000282744	0.000201107	0.0022359	0.882682	0.00107142	0.0124176	0.882418	0.438088	0.990713	0.0919876	0.0329449	0.00284664	0.000438839	0.0166003	0.257701	0.00513602	0.218878	0.00205056	0.261331	0.00287077	0.0215589	0.191376	0.57253	0.596875	0.139727	0.531215	0.206487	0.491978	0.348544	0.188363	0.0468842	0.050627	0.0609989	0.0436042	0.0280798	0.0228441	0.0228441	0.0228441	0.490476	0.156767	0.0119823
	N	9	9	9	9	9	9	9	9	9	9	9	9	6	9	3	3	9	9	9	9	9	9	9	9	9	9	9	9	9	9	9	9	9	9	9	9	9	9	9	9	9	9	9	9	9	9	9	9
Antibacterian_E.coli_2.5%_0h	Pearson Correlation	-.766*	0.228666	.946**	.913**	.774*	0.604719	-0.520535	.715*	.746*	0.615032	-0.500137	.950**	0.805002	-0.44263	0.898245	-0.245173	0.281406	0.352907	.965**	.674*	.927**	.736*	0.532496	0.612848	.956**	.735*	.959**	-0.390909	-0.037145	-0.562889	-0.475677	-.746*	-0.613775	-.723*	-0.586566	-.726*	.749*	.895**	.885**	.875**	.888**	.907**	.915**	.915**	.915**	-0.608865	-0.149881	-0.512375
	Sig. (2-tailed)	0.0161339	0.553989	0.000116344	0.000578179	0.014455	0.0845076	0.150789	0.0304717	0.0209082	0.0779395	0.170335	9.03544e-05	0.053329	0.232832	0.289685	0.84231	0.46322	0.35156	2.43704e-05	0.0465374	0.000326168	0.0237188	0.139967	0.079303	5.59932e-05	0.0241859	4.31467e-05	0.298211	0.924416	0.114578	0.195586	0.0210937	0.0787226	0.0277584	0.0968743	0.0267793	0.0201949	0.00112269	0.00150145	0.00198589	0.00137792	0.000730177	0.00054588	0.00054588	0.00054588	0.0818276	0.700323	0.158443
	N	9	9	9	9	9	9	9	9	9	9	9	9	6	9	3	3	9	9	9	9	9	9	9	9	9	9	9	9	9	9	9	9	9	9	9	9	9	9	9	9	9	9	9	9	9	9	9	9
Antibacterian_E.coli_2.5%_3h	Pearson Correlation	-0.648914	0.375015	.993**	.868**	.922**	0.438657	-0.343056	.875**	.892**	.788*	-0.279694	.977**	.871*	-0.258579	-0.859581	0.945485	0.463437	0.569071	.965**	.849**	.892**	0.607156	.731*	0.596051	.972**	0.604939	.961**	-0.61227	-0.286149	-0.429466	-0.350749	-.685*	-0.439342	-0.610076	-0.464364	-0.555409	0.648849	.825**	.816**	.801**	.827**	.860**	.873**	.873**	.873**	-0.461971	-0.373245	-.695*
	Sig. (2-tailed)	0.0586352	0.319991	9.76664e-08	0.0024113	0.000405914	0.23755	0.366093	0.00198338	0.00123977	0.0117469	0.466061	5.93655e-06	0.0240494	0.501702	0.341449	0.211176	0.208964	0.109782	2.58282e-05	0.00378524	0.00124194	0.082926	0.0252676	0.0902836	1.21175e-05	0.0843642	3.85757e-05	0.0796668	0.455387	0.248661	0.35472	0.0416255	0.236733	0.0810547	0.207933	0.120547	0.0586693	0.00613608	0.00725705	0.00953803	0.00596727	0.00294404	0.00212511	0.00212511	0.00212511	0.210599	0.322465	0.0377256
	N	9	9	9	9	9	9	9	9	9	9	9	9	6	9	3	3	9	9	9	9	9	9	9	9	9	9	9	9	9	9	9	9	9	9	9	9	9	9	9	9	9	9	9	9	9	9	9	9
Antibacterian_E.coli_2.5%_6h	Pearson Correlation	-0.63764	0.385224	.938**	.833**	.855**	0.447695	-0.354088	.807**	.819**	.720*	-0.309106	.927**	.883*	-0.279922	-0.872329	0.190709	0.397325	0.507377	.918**	.783*	.854**	0.592257	0.660352	0.570116	.925**	0.60287	.914**	-0.495668	-0.197765	-0.492314	-0.334238	-0.612402	-0.452769	-0.621113	-0.524807	-0.606876	0.602531	.798**	.788*	.778*	.796*	.826**	.839**	.839**	.839**	-0.461972	-0.0848775	-.695*
	Sig. (2-tailed)	0.064678	0.305913	0.000187336	0.00526357	0.00332921	0.226892	0.349837	0.00862126	0.00690179	0.0288024	0.418302	0.000316649	0.0196645	0.465682	0.325217	0.877843	0.28964	0.163239	0.000473055	0.0126079	0.00339496	0.0928855	0.0528828	0.108984	0.000352482	0.08572	0.000574957	0.174801	0.610018	0.178196	0.379342	0.0795836	0.221025	0.0742205	0.146869	0.0831066	0.0859435	0.00997486	0.0115856	0.0134861	0.0102846	0.00610777	0.00470607	0.00470607	0.00470607	0.210598	0.828124	0.0377607
	N	9	9	9	9	9	9	9	9	9	9	9	9	6	9	3	3	9	9	9	9	9	9	9	9	9	9	9	9	9	9	9	9	9	9	9	9	9	9	9	9	9	9	9	9	9	9	9	9
Antibacterian_E.coli_2.5%_9h	Pearson Correlation	-0.576459	0.345987	.908**	.775*	.863**	0.371425	-0.288778	.820**	.833**	.742*	-0.211679	.894**	.912*	-0.215103	-0.012748	-0.754777	0.443013	0.545246	.864**	.795*	.810**	0.537187	.689*	0.438565	.876**	0.533086	.871**	-0.585249	-0.31423	-0.240926	-0.412149	-.680*	-0.447401	-0.609572	-0.450783	-0.523648	0.617668	.736*	.734*	.718*	.740*	.780*	.789*	.789*	.789*	-0.388106	-0.351362	-.760*
	Sig. (2-tailed)	0.104212	0.361739	0.00070536	0.014088	0.00276211	0.325017	0.451071	0.00682055	0.00534816	0.0220451	0.584551	0.00113522	0.0112913	0.578343	0.991884	0.455491	0.23238	0.128949	0.00265957	0.0104947	0.00816883	0.135851	0.0402204	0.23766	0.00193654	0.139445	0.0022066	0.0978117	0.410217	0.532314	0.270333	0.0437956	0.227235	0.0813757	0.223311	0.147927	0.0763135	0.0237074	0.024329	0.0294142	0.022508	0.0131986	0.0114417	0.0114417	0.0114417	0.301995	0.353821	0.0173749
	N	9	9	9	9	9	9	9	9	9	9	9	9	6	9	3	3	9	9	9	9	9	9	9	9	9	9	9	9	9	9	9	9	9	9	9	9	9	9	9	9	9	9	9	9	9	9	9	9
Antibacterian_E.coli_2.5%_12h	Pearson Correlation	-0.389206	0.601529	.912**	.677*	.995**	0.145126	-0.0443598	.979**	.982**	.932**	0.0239525	.869**	.895*	0.0416746	-0.012748	-0.754777	.702*	.789*	.840**	.968**	.714*	0.339394	.901**	0.559661	.861**	0.335946	.832**	-.819**	-0.567206	-0.184486	-0.128464	-0.499428	-0.169322	-0.374056	-0.18864	-0.280927	0.407195	0.615617	0.604375	0.581229	0.618972	.666*	.685*	.685*	.685*	-0.193043	-0.507366	-.858**
	Sig. (2-tailed)	0.300507	0.0866059	0.000619816	0.0453688	2.83958e-08	0.709491	0.909779	4.49296e-06	2.40423e-06	0.000246607	0.951228	0.00237993	0.0159209	0.915224	0.991884	0.455491	0.0348912	0.011418	0.00462639	1.89226e-05	0.0306054	0.371568	0.000897909	0.117132	0.00286892	0.376758	0.00542845	0.00698813	0.111216	0.634666	0.741868	0.171039	0.663195	0.32133	0.62692	0.464015	0.276707	0.0775771	0.0847319	0.100708	0.075517	0.0499561	0.0416451	0.0416451	0.0416451	0.618744	0.163251	0.00307546
	N	9	9	9	9	9	9	9	9	9	9	9	9	6	9	3	3	9	9	9	9	9	9	9	9	9	9	9	9	9	9	9	9	9	9	9	9	9	9	9	9	9	9	9	9	9	9	9	9
Antibacterian_E.coli_2.5%_15h	Pearson Correlation	-0.321611	0.616199	.866**	0.619198	.976**	0.0806881	0.0187544	.968**	.969**	.931**	0.0801687	.817**	.887*	0.105239	0.859581	-0.945485	.736*	.810**	.793*	.962**	0.653429	0.272968	.910**	0.574372	.815**	0.267854	.780*	-.850**	-0.608013	-0.183554	-0.0392213	-0.435209	-0.0721851	-0.269094	-0.0830747	-0.17153	0.3333	0.554843	0.540959	0.515836	0.558517	0.603109	0.623864	0.623864	0.623864	-0.134552	-0.603961	-.790*
	Sig. (2-tailed)	0.398697	0.0772175	0.00256192	0.0753798	6.53902e-06	0.836513	0.961805	1.8321e-05	1.59267e-05	0.000269696	0.837554	0.00716765	0.0184428	0.787577	0.341449	0.211176	0.0238932	0.0080972	0.0108462	3.38429e-05	0.0563197	0.477296	0.000654335	0.105768	0.00747902	0.485913	0.013181	0.00372585	0.0823739	0.636407	0.920201	0.241686	0.853583	0.483817	0.831732	0.659017	0.380764	0.121007	0.132594	0.15517	0.118045	0.0855624	0.0725752	0.0725752	0.0725752	0.729994	0.0850031	0.0112723
	N	9	9	9	9	9	9	9	9	9	9	9	9	6	9	3	3	9	9	9	9	9	9	9	9	9	9	9	9	9	9	9	9	9	9	9	9	9	9	9	9	9	9	9	9	9	9	9	9
Antibacterian_E.coli_2.5%_18h	Pearson Correlation	-0.231044	.723*	.833**	0.546935	.997**	-0.0198684	0.122551	.999**	.997**	.980**	0.185757	.775*	.848*	0.206778	0.012748	0.754777	.812**	.881**	.744*	.996**	0.588854	0.179053	.962**	0.560012	.771*	0.174914	.731*	-.897**	-.691*	-0.0661535	0.0304924	-0.352236	-0.0012343	-0.218681	-0.0270027	-0.129949	0.247923	0.478466	0.464492	0.43935	0.480767	0.533973	0.555377	0.555377	0.555377	-0.0485444	-0.523672	-.910**
	Sig. (2-tailed)	0.549758	0.0277437	0.00526955	0.127529	7.91876e-09	0.959538	0.753445	3.7818e-11	7.15543e-09	3.9765e-06	0.632293	0.0142	0.032886	0.593477	0.991884	0.455491	0.00791283	0.00167976	0.0214513	1.38151e-08	0.0952587	0.644841	3.39763e-05	0.116853	0.0149212	0.652629	0.0253822	0.00103786	0.0393297	0.865724	0.93793	0.352541	0.997486	0.571879	0.945024	0.738967	0.520096	0.192607	0.207792	0.236724	0.190168	0.138664	0.120573	0.120573	0.120573	0.9013	0.147905	0.000667299
	N	9	9	9	9	9	9	9	9	9	9	9	9	6	9	3	3	9	9	9	9	9	9	9	9	9	9	9	9	9	9	9	9	9	9	9	9	9	9	9	9	9	9	9	9	9	9	9	9
Antibacterian_E.coli_2.5%_24h	Pearson Correlation	-0.231044	.723*	.833**	0.546935	.997**	-0.0198684	0.122551	.999**	.997**	.980**	0.185757	.775*	.848*	0.206778	0.012748	0.754777	.812**	.881**	.744*	.996**	0.588854	0.179053	.962**	0.560012	.771*	0.174914	.731*	-.897**	-.691*	-0.0661535	0.0304924	-0.352236	-0.0012343	-0.218681	-0.0270027	-0.129949	0.247923	0.478466	0.464492	0.43935	0.480767	0.533973	0.555377	0.555377	0.555377	-0.0485444	-0.523672	-.910**
	Sig. (2-tailed)	0.549758	0.0277437	0.00526955	0.127529	7.91876e-09	0.959538	0.753445	3.7818e-11	7.15543e-09	3.9765e-06	0.632293	0.0142	0.032886	0.593477	0.991884	0.455491	0.00791283	0.00167976	0.0214513	1.38151e-08	0.0952587	0.644841	3.39763e-05	0.116853	0.0149212	0.652629	0.0253822	0.00103786	0.0393297	0.865724	0.93793	0.352541	0.997486	0.571879	0.945024	0.738967	0.520096	0.192607	0.207792	0.236724	0.190168	0.138664	0.120573	0.120573	0.120573	0.9013	0.147905	0.000667299
	N	9	9	9	9	9	9	9	9	9	9	9	9	6	9	3	3	9	9	9	9	9	9	9	9	9	9	9	9	9	9	9	9	9	9	9	9	9	9	9	9	9	9	9	9	9	9	9	9
Antibacterian_S.aureus_1.25%_0h	Pearson Correlation	.797*	0.640952	-0.311983	-0.619449	0.134152	-.875**	.889**	0.221361	0.168615	0.336594	.914**	-0.38815	-0.764062	.875**	-0.872329	0.190709	0.601161	0.586152	-0.445362	0.274335	-0.584936	-.827**	0.426228	-0.120605	-0.392545	-.815**	-0.455734	-0.487599	-.753*	0.640105	.708*	0.643633	.827**	.721*	.703*	.788*	-.782*	-.673*	-.678*	-.691*	-.667*	-0.625224	-0.608688	-0.608688	-0.608688	.800**	-0.107745	-0.499159
	Sig. (2-tailed)	0.0101591	0.062864	0.413754	0.0752272	0.730774	0.00201155	0.00135433	0.567058	0.664534	0.37578	0.000559852	0.301935	0.0769334	0.00199129	0.325217	0.877843	0.0868497	0.0971685	0.229617	0.475004	0.0980357	0.00596697	0.25264	0.757265	0.296014	0.00744113	0.217635	0.183032	0.0192062	0.0633252	0.0326816	0.0614193	0.00599762	0.028499	0.0345771	0.0116154	0.0128177	0.0468452	0.0446564	0.0393897	0.0498656	0.0717698	0.0819411	0.0819411	0.0819411	0.00962792	0.782617	0.171306
	N	9	9	9	9	9	9	9	9	9	9	9	9	6	9	3	3	9	9	9	9	9	9	9	9	9	9	9	9	9	9	9	9	9	9	9	9	9	9	9	9	9	9	9	9	9	9	9	9
Antibacterian_S.aureus_1.25%_3h	Pearson Correlation	.975**	0.604689	-0.560026	-.842**	-0.0875645	-.999**	.991**	0.0180024	-0.0203766	0.175684	.973**	-0.638978	-.876*	.972**	0	0	0.551886	0.463383	-.670*	0.0716359	-.813**	-.985**	0.263171	-0.205688	-0.637055	-.986**	-.689*	-0.387856	-.703*	.814**	.861**	.845**	.959**	.893**	.952**	.945**	-.955**	-.882**	-.890**	-.902**	-.881**	-.850**	-.837**	-.837**	-.837**	.930**	-0.133641	-0.254539
	Sig. (2-tailed)	7.97617e-06	0.0845273	0.116841	0.00444153	0.822751	3.71822e-11	2.21521e-07	0.963336	0.958503	0.651178	1.0248e-05	0.0639417	0.022161	1.16518e-05	1	1	0.123421	0.209024	0.0482613	0.854687	0.00765268	1.46026e-06	0.493859	0.595469	0.065002	1.10761e-06	0.0401926	0.302334	0.0348225	0.00764479	0.00284545	0.00409038	4.27923e-05	0.00118855	7.72832e-05	0.000119891	6.1367e-05	0.00165144	0.00131501	0.000874995	0.00169614	0.00368208	0.00492943	0.00492943	0.00492943	0.000275355	0.731769	0.508645
	N	9	9	9	9	9	9	9	9	9	9	9	9	6	9	3	3	9	9	9	9	9	9	9	9	9	9	9	9	9	9	9	9	9	9	9	9	9	9	9	9	9	9	9	9	9	9	9	9
Antibacterian_S.aureus_1.25%_6h	Pearson Correlation	.908**	0.303441	-.752*	-.898**	-0.410457	-.840**	.806**	-0.307196	-0.347041	-0.173005	.744*	-.807**	-.953**	.747*	0.526917	0.308002	0.243802	0.101517	-.802**	-0.276941	-.889**	-.900**	-0.0928545	-0.193494	-.765*	-.900**	-.826**	-0.0186736	-0.347663	0.591532	.708*	.835**	.837**	.931**	.803**	.824**	-.897**	-.903**	-.911**	-.911**	-.913**	-.902**	-.899**	-.899**	-.899**	.717*	0.184498	0.0644545
	Sig. (2-tailed)	0.000721829	0.427323	0.019451	0.00100851	0.272501	0.00462947	0.00868686	0.421333	0.36018	0.656229	0.0215836	0.00859178	0.00320884	0.0206052	0.646696	0.800679	0.527278	0.794958	0.00926221	0.470646	0.00135418	0.000937023	0.812192	0.617909	0.0163329	0.000942478	0.00607038	0.96197	0.359261	0.0933881	0.032845	0.00507562	0.00490033	0.00027115	0.00913482	0.00636196	0.00103116	0.000857509	0.000644507	0.000632044	0.000582052	0.000882325	0.000960825	0.000960825	0.000960825	0.0296232	0.634643	0.869148
	N	9	9	9	9	9	9	9	9	9	9	9	9	6	9	3	3	9	9	9	9	9	9	9	9	9	9	9	9	9	9	9	9	9	9	9	9	9	9	9	9	9	9	9	9	9	9	9	9
Antibacterian_S.aureus_1.25%_9h	Pearson Correlation	.727*	0.469149	-0.292036	-0.569082	0.104057	-.797*	.803**	0.200947	0.140744	0.291235	.823**	-0.366004	-.854*	.769*	0.320979	0.51525	0.599403	0.519142	-0.405954	0.229145	-0.535092	-.751*	0.385301	-0.109221	-0.332161	-.756*	-0.419593	-0.495572	-.721*	0.501433	0.524373	0.521091	.834**	.862**	.773*	.832**	-0.660689	-0.610087	-0.618941	-0.637003	-0.608539	-0.573471	-0.561561	-0.561561	-0.561561	0.591734	-0.437074	-0.312441
	Sig. (2-tailed)	0.0263637	0.20266	0.445746	0.109774	0.789921	0.0100851	0.0092272	0.60416	0.71797	0.447052	0.00637548	0.332682	0.0303225	0.0153468	0.791976	0.655398	0.0880219	0.15208	0.278316	0.553136	0.13768	0.019796	0.305807	0.779697	0.382495	0.0184389	0.260898	0.174898	0.028434	0.169052	0.147265	0.150275	0.00523717	0.00283551	0.0145431	0.00543203	0.0527193	0.081048	0.0755359	0.0650309	0.0820361	0.106443	0.115625	0.115625	0.115625	0.0932479	0.239445	0.413032
	N	9	9	9	9	9	9	9	9	9	9	9	9	6	9	3	3	9	9	9	9	9	9	9	9	9	9	9	9	9	9	9	9	9	9	9	9	9	9	9	9	9	9	9	9	9	9	9	9
Antibacterian_S.aureus_1.25%_12h	Pearson Correlation	.891**	.772*	-0.340528	-.684*	0.15835	-.975**	.993**	0.261706	0.224736	0.41122	.989**	-0.431858	-.879*	.996**	0.409026	0.43197	.736*	0.665906	-0.46788	0.312981	-0.646738	-.913**	0.4908	-0.0530737	-0.430359	-.915**	-0.49025	-0.594443	-.848**	.772*	.853**	.741*	.932**	.812**	.919**	.882**	-.871**	-.740*	-.751*	-.769*	-.739*	-.696*	-.677*	-.677*	-.677*	.893**	-0.243936	-0.469291
	Sig. (2-tailed)	0.0012594	0.0148258	0.369868	0.0422008	0.684077	7.5326e-06	8.57019e-08	0.496355	0.561005	0.271522	5.04971e-07	0.245742	0.0210555	1.07575e-08	0.731737	0.715637	0.0237859	0.0502244	0.204051	0.412181	0.0597727	0.000586754	0.179741	0.892133	0.24757	0.000542083	0.180304	0.0913808	0.0038434	0.0148594	0.00344064	0.0222607	0.000254609	0.00782729	0.000461743	0.00163332	0.00225755	0.0227028	0.0196739	0.0154136	0.0229741	0.0372965	0.0450082	0.0450082	0.0450082	0.00117141	0.527045	0.202504
	N	9	9	9	9	9	9	9	9	9	9	9	9	6	9	3	3	9	9	9	9	9	9	9	9	9	9	9	9	9	9	9	9	9	9	9	9	9	9	9	9	9	9	9	9	9	9	9	9
Antibacterian_S.aureus_1.25%_15h	Pearson Correlation	.969**	0.205861	-.848**	-.981**	-0.493125	-.889**	.836**	-0.399621	-0.433276	-0.252439	.803**	-.894**	-.873*	.784*	-0.510999	-0.325665	0.156673	0.0477997	-.913**	-0.350854	-.973**	-.954**	-0.1632	-0.434838	-.893**	-.958**	-.922**	0.0042997	-0.360184	.780*	.738*	.875**	.864**	.903**	.882**	.929**	-.942**	-.990**	-.990**	-.993**	-.988**	-.983**	-.980**	-.980**	-.980**	.852**	-0.0136088	0.173351
	Sig. (2-tailed)	1.62487e-05	0.595153	0.00386263	2.85478e-06	0.177371	0.00135496	0.00500355	0.286605	0.244021	0.512268	0.00922208	0.00113503	0.0231476	0.012379	0.658551	0.788824	0.687285	0.902808	0.000592911	0.354566	1.02762e-05	6.48558e-05	0.674823	0.242134	0.00118992	4.82067e-05	0.000408422	0.991241	0.341008	0.0131826	0.0230992	0.00198678	0.00268023	0.000863052	0.00164984	0.000292118	0.000145646	2.97779e-07	3.06649e-07	1.11451e-07	5.60091e-07	2.1266e-06	3.47572e-06	3.47572e-06	3.47572e-06	0.00353495	0.972281	0.655577
	N	9	9	9	9	9	9	9	9	9	9	9	9	6	9	3	3	9	9	9	9	9	9	9	9	9	9	9	9	9	9	9	9	9	9	9	9	9	9	9	9	9	9	9	9	9	9	9	9
Antibacterian_S.aureus_1.25%_18h	Pearson Correlation	.962**	0.173642	-.869**	-.988**	-0.527309	-.872**	.816**	-0.435706	-0.468689	-0.290149	.780*	-.912**	-.872*	.761*	-0.56498	-0.264468	0.118298	0.00903723	-.929**	-0.387426	-.981**	-.945**	-0.201892	-0.450904	-.910**	-.948**	-.937**	0.0447949	-0.32258	.767*	.726*	.878**	.848**	.895**	.866**	.916**	-.938**	-.993**	-.993**	-.994**	-.992**	-.989**	-.987**	-.987**	-.987**	.840**	0.0183499	0.207557
	Sig. (2-tailed)	3.35988e-05	0.655028	0.0023486	6.94466e-07	0.144602	0.00217275	0.00732573	0.241088	0.203164	0.448825	0.013146	0.000611703	0.0236565	0.0171423	0.617768	0.829607	0.761798	0.981591	0.000298249	0.302917	2.8798e-06	0.00011967	0.602425	0.223172	0.000647259	9.81382e-05	0.000194708	0.908897	0.397196	0.0158675	0.0267561	0.00186284	0.00383585	0.00112799	0.00256217	0.000517596	0.000187217	7.80014e-08	1.07236e-07	5.78471e-08	1.75359e-07	5.15987e-07	8.41212e-07	8.41212e-07	8.41212e-07	0.00461148	0.962628	0.592056
	N	9	9	9	9	9	9	9	9	9	9	9	9	6	9	3	3	9	9	9	9	9	9	9	9	9	9	9	9	9	9	9	9	9	9	9	9	9	9	9	9	9	9	9	9	9	9	9	9
Antibacterian_S.aureus_1.25%_24h	Pearson Correlation	.962**	0.173642	-.869**	-.988**	-0.527309	-.872**	.816**	-0.435706	-0.468689	-0.290149	.780*	-.912**	-.872*	.761*	-0.56498	-0.264468	0.118298	0.00903723	-.929**	-0.387426	-.981**	-.945**	-0.201892	-0.450904	-.910**	-.948**	-.937**	0.0447949	-0.32258	.767*	.726*	.878**	.848**	.895**	.866**	.916**	-.938**	-.993**	-.993**	-.994**	-.992**	-.989**	-.987**	-.987**	-.987**	.840**	0.0183499	0.207557
	Sig. (2-tailed)	3.35988e-05	0.655028	0.0023486	6.94466e-07	0.144602	0.00217275	0.00732573	0.241088	0.203164	0.448825	0.013146	0.000611703	0.0236565	0.0171423	0.617768	0.829607	0.761798	0.981591	0.000298249	0.302917	2.8798e-06	0.00011967	0.602425	0.223172	0.000647259	9.81382e-05	0.000194708	0.908897	0.397196	0.0158675	0.0267561	0.00186284	0.00383585	0.00112799	0.00256217	0.000517596	0.000187217	7.80014e-08	1.07236e-07	5.78471e-08	1.75359e-07	5.15987e-07	8.41212e-07	8.41212e-07	8.41212e-07	0.00461148	0.962628	0.592056
	N	9	9	9	9	9	9	9	9	9	9	9	9	6	9	3	3	9	9	9	9	9	9	9	9	9	9	9	9	9	9	9	9	9	9	9	9	9	9	9	9	9	9	9	9	9	9	9	9
Antibacterian_S.aureus_2.5%_0h	Pearson Correlation	-.956**	-0.198159	.886**	.991**	0.558296	.853**	-.799**	0.466095	0.497638	0.318434	-.746*	.928**	.898*	-.741*	-0.012748	-0.754777	-0.0912775	0.0242933	.934**	0.420023	.989**	.939**	0.236485	0.40579	.919**	.937**	.948**	-0.106166	0.261589	-.706*	-.758*	-.930**	-.842**	-.891**	-.835**	-.865**	.958**	.992**	.994**	.992**	.995**	.994**	.993**	.993**	.993**	-.814**	-0.196775	-0.218417
	Sig. (2-tailed)	5.85835e-05	0.609291	0.00146221	2.01348e-07	0.118222	0.00349669	0.00977604	0.206017	0.172824	0.403636	0.021047	0.000302282	0.0151137	0.0222326	0.991884	0.455491	0.815337	0.950535	0.000231365	0.26036	4.52392e-07	0.000173853	0.540127	0.278529	0.000467615	0.000190904	0.000103565	0.785742	0.496556	0.033457	0.0178472	0.000285551	0.00438753	0.00127382	0.00505363	0.00262159	4.84649e-05	1.35735e-07	4.70757e-08	1.82475e-07	2.7204e-08	4.36382e-08	1.07307e-07	1.07307e-07	1.07307e-07	0.00760896	0.611844	0.572355
	N	9	9	9	9	9	9	9	9	9	9	9	9	6	9	3	3	9	9	9	9	9	9	9	9	9	9	9	9	9	9	9	9	9	9	9	9	9	9	9	9	9	9	9	9	9	9	9	9
Antibacterian_S.aureus_2.5%_3h	Pearson Correlation	-.918**	-0.0569724	.939**	.997**	0.654248	.792*	-.724*	0.572887	0.602783	0.435592	-.673*	.967**	.845*	-0.659339	0.012748	0.754777	0.0381081	0.145188	.977**	0.525415	.999**	.897**	0.353951	0.516283	.967**	.893**	.982**	-0.218449	0.159094	-.692*	-.667*	-.879**	-.766*	-.836**	-.776*	-.841**	.913**	.990**	.987**	.982**	.989**	.996**	.997**	.997**	.997**	-.788*	-0.199625	-0.328786
	Sig. (2-tailed)	0.000472637	0.88425	0.000169795	5.01634e-09	0.055906	0.0110368	0.0275492	0.106883	0.0857772	0.241225	0.0470645	2.12137e-05	0.0340517	0.0533771	0.991884	0.455491	0.922461	0.709371	5.54323e-06	0.146316	4.1417e-10	0.00105237	0.350037	0.15475	2.07662e-05	0.00118089	2.4153e-06	0.572299	0.682655	0.0389293	0.0497837	0.0017761	0.0161885	0.00498895	0.0139745	0.00450335	0.000576947	3.56868e-07	8.43802e-07	2.31635e-06	4.35543e-07	1.16921e-08	4.07845e-09	4.07845e-09	4.07845e-09	0.0116639	0.606592	0.387644
	N	9	9	9	9	9	9	9	9	9	9	9	9	6	9	3	3	9	9	9	9	9	9	9	9	9	9	9	9	9	9	9	9	9	9	9	9	9	9	9	9	9	9	9	9	9	9	9	9
Antibacterian_S.aureus_2.5%_6h	Pearson Correlation	-.952**	-0.160177	.899**	.997**	0.57645	.846**	-.788*	0.485185	0.515728	0.339042	-.735*	.938**	.887*	-.729*	-0.872329	0.190709	-0.0760433	0.0458965	.946**	0.440519	.993**	.933**	0.257465	0.440274	.930**	.934**	.956**	-0.115881	0.25458	-.731*	-.716*	-.897**	-.820**	-.884**	-.838**	-.872**	.940**	.995**	.996**	.994**	.997**	.997**	.997**	.997**	.997**	-.812**	-0.149013	-0.239647
	Sig. (2-tailed)	7.52014e-05	0.680587	0.000974014	6.11712e-09	0.104218	0.00401416	0.0116463	0.185536	0.155271	0.372097	0.0239733	0.000180721	0.0182867	0.025873	0.325217	0.877843	0.84583	0.906664	0.000115584	0.235333	9.56398e-08	0.000235895	0.503612	0.235623	0.000272605	0.000229255	5.47981e-05	0.766556	0.508574	0.0253121	0.0300651	0.00105288	0.00675537	0.00157334	0.0047548	0.00217902	0.000168497	2.14871e-08	1.69987e-08	4.9934e-08	2.76867e-09	3.10483e-09	5.71785e-09	5.71785e-09	5.71785e-09	0.00783668	0.701994	0.53456
	N	9	9	9	9	9	9	9	9	9	9	9	9	6	9	3	3	9	9	9	9	9	9	9	9	9	9	9	9	9	9	9	9	9	9	9	9	9	9	9	9	9	9	9	9	9	9	9	9
Antibacterian_S.aureus_2.5%_9h	Pearson Correlation	-.925**	-0.0748695	.935**	.998**	0.645772	.800**	-.734*	0.561286	0.590824	0.421733	-.683*	.966**	.876*	-.670*	.c	.c	0.0189181	0.132006	.973**	0.516323	1.000**	.902**	0.340827	0.485504	.961**	.901**	.980**	-0.201718	0.17189	-.699*	-.683*	-.891**	-.781*	-.853**	-.789*	-.841**	.918**	.992**	.990**	.986**	.992**	.998**	.999**	.999**	.999**	-.781*	-0.193494	-0.317936
	Sig. (2-tailed)	0.00035905	0.848188	0.000217778	4.62411e-10	0.060282	0.00970207	0.0243928	0.115842	0.0938807	0.25822	0.0426951	2.41241e-05	0.022161	0.0483913	0	0	0.961472	0.734954	1.09547e-05	0.154712	1.75465e-13	0.000871307	0.369421	0.185204	3.61734e-05	0.000903135	3.54009e-06	0.602744	0.658337	0.0363279	0.042605	0.00128035	0.0130578	0.00348534	0.0114827	0.00449013	0.000482662	1.70985e-07	3.23097e-07	1.16554e-06	1.20196e-07	1.09225e-09	1.78492e-11	1.78492e-11	1.78492e-11	0.0130205	0.61791	0.404414
	N	9	9	9	9	9	9	9	9	9	9	9	9	6	9	3	3	9	9	9	9	9	9	9	9	9	9	9	9	9	9	9	9	9	9	9	9	9	9	9	9	9	9	9	9	9	9	9	9
Antibacterian_S.aureus_2.5%_12h	Pearson Correlation	-.925**	-0.0748695	.935**	.998**	0.645772	.800**	-.734*	0.561286	0.590824	0.421733	-.683*	.966**	.876*	-.670*	.c	.c	0.0189181	0.132006	.973**	0.516323	1.000**	.902**	0.340827	0.485504	.961**	.901**	.980**	-0.201718	0.17189	-.699*	-.683*	-.891**	-.781*	-.853**	-.789*	-.841**	.918**	.992**	.990**	.986**	.992**	.998**	.999**	.999**	.999**	-.781*	-0.193494	-0.317936
	Sig. (2-tailed)	0.00035905	0.848188	0.000217778	4.62411e-10	0.060282	0.00970207	0.0243928	0.115842	0.0938807	0.25822	0.0426951	2.41241e-05	0.022161	0.0483913	0	0	0.961472	0.734954	1.09547e-05	0.154712	1.75465e-13	0.000871307	0.369421	0.185204	3.61734e-05	0.000903135	3.54009e-06	0.602744	0.658337	0.0363279	0.042605	0.00128035	0.0130578	0.00348534	0.0114827	0.00449013	0.000482662	1.70985e-07	3.23097e-07	1.16554e-06	1.20196e-07	1.09225e-09	1.78492e-11	1.78492e-11	1.78492e-11	0.0130205	0.61791	0.404414
	N	9	9	9	9	9	9	9	9	9	9	9	9	6	9	3	3	9	9	9	9	9	9	9	9	9	9	9	9	9	9	9	9	9	9	9	9	9	9	9	9	9	9	9	9	9	9	9	9
Antibacterian_S.aureus_2.5%_15h	Pearson Correlation	-.933**	-0.0966143	.926**	.999**	0.627978	.813**	-.749*	0.542051	0.572151	0.400786	-.699*	.959**	.876*	-.687*	.c	.c	-0.00380588	0.109096	.967**	0.496424	.999**	.912**	0.319047	0.477726	.955**	.911**	.975**	-0.179533	0.194352	-.708*	-.695*	-.895**	-.793*	-.860**	-.801**	-.851**	.926**	.994**	.993**	.989**	.995**	.999**	1.000**	1.000**	1.000**	-.792*	-0.18176	-0.297256
	Sig. (2-tailed)	0.000237666	0.804704	0.000330353	4.049e-11	0.0701571	0.00768996	0.020108	0.131659	0.107439	0.28507	0.0360796	4.30254e-05	0.022161	0.041044	0	0	0.992247	0.779944	2.01077e-05	0.174041	1.42844e-11	0.000610985	0.402682	0.193395	6.04629e-05	0.000633891	7.47468e-06	0.64394	0.616321	0.0328008	0.0377279	0.00111105	0.0107464	0.00291593	0.00945966	0.00360468	0.000340515	4.58506e-08	9.3947e-08	4.25214e-07	2.83257e-08	5.42204e-11	8.60996e-15	8.60996e-15	8.60996e-15	0.0109144	0.639765	0.437272
	N	9	9	9	9	9	9	9	9	9	9	9	9	6	9	3	3	9	9	9	9	9	9	9	9	9	9	9	9	9	9	9	9	9	9	9	9	9	9	9	9	9	9	9	9	9	9	9	9
Antibacterian_S.aureus_2.5%_18h	Pearson Correlation	-.887**	-0.00068965	.959**	.989**	.706*	.744*	-.672*	0.625074	0.651251	0.491732	-0.611693	.982**	.890*	-0.603338	-0.872329	0.190709	0.0895304	0.214166	.982**	0.585819	.993**	.860**	0.416828	0.494086	.973**	.860**	.989**	-0.278306	0.0888	-0.658887	-0.624836	-.860**	-.725*	-.826**	-.749*	-.795*	.878**	.974**	.971**	.965**	.976**	.987**	.990**	.990**	.990**	-.724*	-0.234918	-0.391103
	Sig. (2-tailed)	0.00142738	0.998595	4.56006e-05	5.01372e-07	0.0336127	0.0215485	0.0472648	0.0718586	0.0574293	0.178789	0.0800305	2.48571e-06	0.0175985	0.085412	0.325217	0.877843	0.818824	0.580038	2.73796e-06	0.0974053	7.8078e-08	0.00295194	0.264382	0.176398	1.01332e-05	0.00294051	5.08234e-07	0.46837	0.820283	0.0535988	0.0719989	0.00290543	0.0272429	0.00602104	0.0202763	0.0104438	0.00184568	9.68361e-06	1.28849e-05	2.54181e-05	6.62476e-06	9.17738e-07	2.77206e-07	2.77206e-07	2.77206e-07	0.0273284	0.542895	0.29795
	N	9	9	9	9	9	9	9	9	9	9	9	9	6	9	3	3	9	9	9	9	9	9	9	9	9	9	9	9	9	9	9	9	9	9	9	9	9	9	9	9	9	9	9	9	9	9	9	9
Antibacterian_S.aureus_2.5%_24h	Pearson Correlation	-.887**	-0.00068965	.959**	.989**	.706*	.744*	-.672*	0.625074	0.651251	0.491732	-0.611693	.982**	.890*	-0.603338	-0.872329	0.190709	0.0895304	0.214166	.982**	0.585819	.993**	.860**	0.416828	0.494086	.973**	.860**	.989**	-0.278306	0.0888	-0.658887	-0.624836	-.860**	-.725*	-.826**	-.749*	-.795*	.878**	.974**	.971**	.965**	.976**	.987**	.990**	.990**	.990**	-.724*	-0.234918	-0.391103
	Sig. (2-tailed)	0.00142738	0.998595	4.56006e-05	5.01372e-07	0.0336127	0.0215485	0.0472648	0.0718586	0.0574293	0.178789	0.0800305	2.48571e-06	0.0175985	0.085412	0.325217	0.877843	0.818824	0.580038	2.73796e-06	0.0974053	7.8078e-08	0.00295194	0.264382	0.176398	1.01332e-05	0.00294051	5.08234e-07	0.46837	0.820283	0.0535988	0.0719989	0.00290543	0.0272429	0.00602104	0.0202763	0.0104438	0.00184568	9.68361e-06	1.28849e-05	2.54181e-05	6.62476e-06	9.17738e-07	2.77206e-07	2.77206e-07	2.77206e-07	0.0273284	0.542895	0.29795
	N	9	9	9	9	9	9	9	9	9	9	9	9	6	9	3	3	9	9	9	9	9	9	9	9	9	9	9	9	9	9	9	9	9	9	9	9	9	9	9	9	9	9	9	9	9	9	9	9
Antibacterian_E.fecalis_1.25%_0h	Pearson Correlation	.814**	.781*	-0.224453	-0.580148	0.270416	-.927**	.952**	0.361972	0.331481	0.500831	.962**	-0.313901	-0.76903	.974**	-0.012748	-0.754777	.778*	.734*	-0.359968	0.417023	-0.540548	-.839**	0.576705	-0.00934947	-0.328197	-.842**	-0.377303	-.689*	-.902**	.772*	.805**	0.604123	.850**	.696*	.866**	.853**	-.781*	-0.645212	-0.653993	-.677*	-0.638742	-0.593392	-0.572615	-0.572615	-0.572615	.899**	-0.407466	-0.529755
	Sig. (2-tailed)	0.00755242	0.0129011	0.561513	0.101496	0.481588	0.000320265	7.64065e-05	0.338439	0.38353	0.169647	3.46722e-05	0.410733	0.0738602	8.54817e-06	0.991884	0.455491	0.0135647	0.0244242	0.341319	0.264136	0.132946	0.00473995	0.104029	0.980955	0.388545	0.0044174	0.316808	0.0402504	0.000889162	0.0148497	0.00891633	0.0848974	0.00374107	0.0373916	0.00252592	0.00348968	0.0128901	0.0605787	0.0560345	0.0453346	0.064071	0.0921022	0.107089	0.107089	0.107089	0.000967259	0.276357	0.142405
	N	9	9	9	9	9	9	9	9	9	9	9	9	6	9	3	3	9	9	9	9	9	9	9	9	9	9	9	9	9	9	9	9	9	9	9	9	9	9	9	9	9	9	9	9	9	9	9	9
Antibacterian_E.fecalis_1.25%_3h	Pearson Correlation	0.586607	-0.22597	-.893**	-.779*	-.829**	-0.389021	0.313774	-.786*	-.804**	-.703*	0.225356	-.880**	-.882*	0.234355	0	0	-0.41631	-0.507025	-.856**	-.758*	-.806**	-0.558593	-0.65794	-0.465936	-.864**	-0.539292	-.862**	0.62246	0.321554	0.235417	0.413214	.740*	0.425652	0.558234	0.377799	0.436571	-0.656175	-.738*	-.736*	-.716*	-.746*	-.779*	-.787*	-.787*	-.787*	0.40565	.688*	0.593247
	Sig. (2-tailed)	0.0968453	0.558798	0.00118695	0.0133671	0.00574244	0.300757	0.410933	0.0120069	0.00900452	0.0345627	0.559897	0.00175855	0.0199923	0.54389	1	1	0.265038	0.163581	0.00322675	0.0178938	0.00874666	0.117985	0.0540648	0.206193	0.00267664	0.134027	0.00283385	0.0734121	0.398785	0.542014	0.268972	0.0226316	0.253352	0.118272	0.316119	0.240048	0.0549402	0.0231915	0.0237775	0.0301611	0.0209641	0.0133605	0.0119301	0.0119301	0.0119301	0.278711	0.0406322	0.0922026
	N	9	9	9	9	9	9	9	9	9	9	9	9	6	9	3	3	9	9	9	9	9	9	9	9	9	9	9	9	9	9	9	9	9	9	9	9	9	9	9	9	9	9	9	9	9	9	9	9
Antibacterian_E.fecalis_1.25%_6h	Pearson Correlation	-0.34786	-.855**	-0.195167	0.10403	-0.523224	0.494194	-0.559829	-0.570784	-0.54707	-0.642688	-0.55604	-0.126549	0.664362	-0.59565	0.6233	0.193871	-.703*	-.729*	-0.0963622	-0.605924	0.0691083	0.396419	-0.665539	-0.241809	-0.122901	0.371692	-0.0757146	0.582737	0.649233	-0.239851	-0.532163	-0.349954	-0.44928	-0.237592	-0.331219	-0.266088	0.413411	0.160226	0.174814	0.186044	0.163929	0.119155	0.0955213	0.0955213	0.0955213	-0.46103	-0.187094	.763*
	Sig. (2-tailed)	0.358971	0.00328172	0.614814	0.789975	0.148315	0.176288	0.116998	0.108475	0.127416	0.0619261	0.120036	0.745612	0.150074	0.0905565	0.571583	0.875791	0.0345448	0.0258817	0.805205	0.0837232	0.859773	0.290843	0.0503973	0.530767	0.752759	0.324643	0.84649	0.0996161	0.0584697	0.534202	0.140261	0.355887	0.22505	0.538176	0.383928	0.488903	0.268721	0.680493	0.652816	0.631757	0.673436	0.760114	0.806879	0.806879	0.806879	0.211653	0.6298	0.0166876
	N	9	9	9	9	9	9	9	9	9	9	9	9	6	9	3	3	9	9	9	9	9	9	9	9	9	9	9	9	9	9	9	9	9	9	9	9	9	9	9	9	9	9	9	9	9	9	9	9
Antibacterian_E.fecalis_1.25%_9h	Pearson Correlation	0.0353847	-.798**	-0.661348	-0.347268	-.894**	0.197379	-0.293855	-.915**	-.918**	-.934**	-0.349679	-0.589583	-0.178946	-0.380306	0.391309	-0.955135	-.839**	-.889**	-0.563007	-.918**	-0.389591	0.00533994	-.924**	-0.607882	-0.58262	0.0171553	-0.542896	.906**	.761*	-0.194605	-0.22565	0.206879	-0.105883	0.124301	-0.0884909	0.00851041	-0.0694311	-0.27491	-0.262717	-0.239239	-0.275973	-0.336227	-0.354799	-0.354799	-0.354799	-0.163901	0.457035	.947**
	Sig. (2-tailed)	0.92799	0.00999319	0.0523997	0.359846	0.00113754	0.61073	0.442784	0.000546227	0.00047672	0.000223565	0.356292	0.094747	0.734447	0.312654	0.744045	0.19142	0.00470595	0.00133956	0.114486	0.000488455	0.299987	0.989122	0.000364312	0.0824584	0.0997004	0.96506	0.13094	0.000757266	0.0172599	0.615854	0.55937	0.593293	0.786303	0.750013	0.8209	0.982664	0.859123	0.47404	0.494633	0.535278	0.472263	0.376334	0.348802	0.348802	0.348802	0.673488	0.216158	0.000107594
	N	9	9	9	9	9	9	9	9	9	9	9	9	6	9	3	3	9	9	9	9	9	9	9	9	9	9	9	9	9	9	9	9	9	9	9	9	9	9	9	9	9	9	9	9	9	9	9	9
Antibacterian_E.fecalis_1.25%_12h	Pearson Correlation	0.518448	-0.271867	-.848**	-.720*	-.813**	-0.324477	0.247906	-.787*	-.801**	-.712*	0.197397	-.827**	-0.655673	0.175936	-0.908127	0.267431	-0.497992	-0.530869	-.820**	-.752*	-.748*	-0.490702	-.670*	-0.567757	-.840**	-0.4704	-.816**	0.644631	0.352914	0.279689	0.384602	.720*	0.359224	0.418828	0.278718	0.352672	-0.593767	-.683*	-.676*	-0.652785	-.684*	-.717*	-.725*	-.725*	-.725*	0.386876	.687*	0.566033
	Sig. (2-tailed)	0.152726	0.479145	0.00389255	0.0287604	0.00776633	0.394265	0.520125	0.0118102	0.00943849	0.031558	0.610696	0.00598138	0.157429	0.650703	0.275025	0.82765	0.17247	0.141411	0.0067719	0.0195123	0.0204452	0.179841	0.0482131	0.110791	0.00461722	0.201294	0.0073003	0.060887	0.35155	0.466069	0.306761	0.0287348	0.342391	0.26186	0.467685	0.351904	0.0918443	0.0424268	0.0455409	0.0566466	0.0423216	0.029813	0.0271697	0.0271697	0.0271697	0.303664	0.0410319	0.112124
	N	9	9	9	9	9	9	9	9	9	9	9	9	6	9	3	3	9	9	9	9	9	9	9	9	9	9	9	9	9	9	9	9	9	9	9	9	9	9	9	9	9	9	9	9	9	9	9	9
Antibacterian_E.fecalis_1.25%_15h	Pearson Correlation	0.601548	-0.377859	-.967**	-.832**	-.913**	-0.39323	0.294835	-.876**	-.887**	-.789*	0.233489	-.943**	-0.753093	0.212487	0.364296	-0.946088	-0.496508	-0.589979	-.940**	-.848**	-.850**	-0.56153	-.745*	-.702*	-.954**	-0.555374	-.927**	0.650904	0.322869	0.463696	0.273002	0.656066	0.358026	0.501752	0.407972	0.472464	-0.601669	-.785*	-.773*	-.756*	-.785*	-.818**	-.831**	-.831**	-.831**	0.444883	0.459937	0.652282
	Sig. (2-tailed)	0.0865932	0.316037	2.06201e-05	0.00542189	0.000595132	0.295096	0.441192	0.00194965	0.00141413	0.0113968	0.545424	0.000135487	0.0839185	0.583084	0.76262	0.209994	0.173957	0.0944703	0.000168251	0.00385637	0.00370011	0.115649	0.0211841	0.0350966	6.65413e-05	0.120576	0.000326698	0.0576074	0.396749	0.208676	0.477239	0.0549944	0.34412	0.168737	0.275703	0.199051	0.0865128	0.0121539	0.0145726	0.018319	0.0121231	0.00702963	0.00548862	0.00548862	0.00548862	0.23018	0.21288	0.0569026
	N	9	9	9	9	9	9	9	9	9	9	9	9	6	9	3	3	9	9	9	9	9	9	9	9	9	9	9	9	9	9	9	9	9	9	9	9	9	9	9	9	9	9	9	9	9	9	9	9
Antibacterian_E.fecalis_1.25%_18h	Pearson Correlation	.698*	-0.248813	-.956**	-.878**	-.837**	-0.511694	0.430254	-.780*	-.803**	-.688*	0.362509	-.953**	-.872*	0.350071	0.426317	0.414729	-0.347578	-0.45353	-.942**	-.754*	-.898**	-0.663501	-0.624448	-0.42689	-.936**	-0.65761	-.945**	0.514836	0.184222	0.434899	0.426274	.680*	0.478289	0.648533	0.455313	0.585388	-.699*	-.846**	-.838**	-.824**	-.849**	-.872**	-.883**	-.883**	-.883**	0.528026	0.433762	0.537024
	Sig. (2-tailed)	0.0363687	0.51855	5.47837e-05	0.00184084	0.0048805	0.159092	0.247698	0.0130742	0.00918694	0.0403923	0.337669	6.83596e-05	0.0233779	0.355715	0.719622	0.727753	0.359387	0.220151	0.000148989	0.0189842	0.00100792	0.0513651	0.0722284	0.251824	0.000200417	0.0542276	0.000124871	0.156112	0.635159	0.24206	0.252583	0.0440633	0.192796	0.0588335	0.218114	0.097713	0.0361459	0.00408813	0.00474254	0.00634781	0.00374755	0.00216954	0.00159702	0.00159702	0.00159702	0.143956	0.243434	0.135993
	N	9	9	9	9	9	9	9	9	9	9	9	9	6	9	3	3	9	9	9	9	9	9	9	9	9	9	9	9	9	9	9	9	9	9	9	9	9	9	9	9	9	9	9	9	9	9	9	9
Antibacterian_E.fecalis_1.25%_24h	Pearson Correlation	.705*	-0.172422	-.958**	-.885**	-.837**	-0.51464	0.433995	-.778*	-.792*	-.667*	0.360275	-.958**	-.903*	0.356126	0.249366	0.577805	-0.3297	-0.448521	-.937**	-.752*	-.902**	-.669*	-0.619981	-0.542313	-.948**	-.667*	-.943**	0.527151	0.198336	0.493175	0.476357	.821**	0.530415	0.648954	0.547968	0.540419	-.728*	-.847**	-.844**	-.828**	-.855**	-.879**	-.889**	-.889**	-.889**	0.498733	0.505525	0.55473
	Sig. (2-tailed)	0.0337643	0.657331	4.88445e-05	0.00152677	0.00491084	0.156297	0.243151	0.0135124	0.0110162	0.0498828	0.340876	4.86982e-05	0.0135362	0.346873	0.839556	0.607819	0.386246	0.225931	0.000189564	0.0193509	0.000890286	0.0487256	0.0749044	0.131436	0.000103595	0.0496368	0.000138952	0.144745	0.608965	0.17732	0.194857	0.00671414	0.141816	0.0586148	0.126666	0.133057	0.0261271	0.00396009	0.00421845	0.00587749	0.00333573	0.00179189	0.00134558	0.00134558	0.00134558	0.171731	0.165039	0.121098
	N	9	9	9	9	9	9	9	9	9	9	9	9	6	9	3	3	9	9	9	9	9	9	9	9	9	9	9	9	9	9	9	9	9	9	9	9	9	9	9	9	9	9	9	9	9	9	9	9
Antibacterian_E.fecalis_2.5%_0h	Pearson Correlation	-.956**	-0.198159	.886**	.991**	0.558296	.853**	-.799**	0.466095	0.497638	0.318434	-.746*	.928**	.898*	-.741*	-0.012748	-0.754777	-0.0912775	0.0242933	.934**	0.420023	.989**	.939**	0.236485	0.40579	.919**	.937**	.948**	-0.106166	0.261589	-.706*	-.758*	-.930**	-.842**	-.891**	-.835**	-.865**	.958**	.992**	.994**	.992**	.995**	.994**	.993**	.993**	.993**	-.814**	-0.196775	-0.218417
	Sig. (2-tailed)	5.85835e-05	0.609291	0.00146221	2.01348e-07	0.118222	0.00349669	0.00977604	0.206017	0.172824	0.403636	0.021047	0.000302282	0.0151137	0.0222326	0.991884	0.455491	0.815337	0.950535	0.000231365	0.26036	4.52392e-07	0.000173853	0.540127	0.278529	0.000467615	0.000190904	0.000103565	0.785742	0.496556	0.033457	0.0178472	0.000285551	0.00438753	0.00127382	0.00505363	0.00262159	4.84649e-05	1.35735e-07	4.70757e-08	1.82475e-07	2.7204e-08	4.36382e-08	1.07307e-07	1.07307e-07	1.07307e-07	0.00760896	0.611844	0.572355
	N	9	9	9	9	9	9	9	9	9	9	9	9	6	9	3	3	9	9	9	9	9	9	9	9	9	9	9	9	9	9	9	9	9	9	9	9	9	9	9	9	9	9	9	9	9	9	9	9
Antibacterian_E.fecalis_2.5%_3h	Pearson Correlation	-.918**	-0.0569724	.939**	.997**	0.654248	.792*	-.724*	0.572887	0.602783	0.435592	-.673*	.967**	.845*	-0.659339	0.012748	0.754777	0.0381081	0.145188	.977**	0.525415	.999**	.897**	0.353951	0.516283	.967**	.893**	.982**	-0.218449	0.159094	-.692*	-.667*	-.879**	-.766*	-.836**	-.776*	-.841**	.913**	.990**	.987**	.982**	.989**	.996**	.997**	.997**	.997**	-.788*	-0.199625	-0.328786
	Sig. (2-tailed)	0.000472637	0.88425	0.000169795	5.01634e-09	0.055906	0.0110368	0.0275492	0.106883	0.0857772	0.241225	0.0470645	2.12137e-05	0.0340517	0.0533771	0.991884	0.455491	0.922461	0.709371	5.54323e-06	0.146316	4.1417e-10	0.00105237	0.350037	0.15475	2.07662e-05	0.00118089	2.4153e-06	0.572299	0.682655	0.0389293	0.0497837	0.0017761	0.0161885	0.00498895	0.0139745	0.00450335	0.000576947	3.56868e-07	8.43802e-07	2.31635e-06	4.35543e-07	1.16921e-08	4.07845e-09	4.07845e-09	4.07845e-09	0.0116639	0.606592	0.387644
	N	9	9	9	9	9	9	9	9	9	9	9	9	6	9	3	3	9	9	9	9	9	9	9	9	9	9	9	9	9	9	9	9	9	9	9	9	9	9	9	9	9	9	9	9	9	9	9	9
Antibacterian_E.fecalis_2.5%_6h	Pearson Correlation	-.952**	-0.160177	.899**	.997**	0.57645	.846**	-.788*	0.485185	0.515728	0.339042	-.735*	.938**	.887*	-.729*	-0.872329	0.190709	-0.0760433	0.0458965	.946**	0.440519	.993**	.933**	0.257465	0.440274	.930**	.934**	.956**	-0.115881	0.25458	-.731*	-.716*	-.897**	-.820**	-.884**	-.838**	-.872**	.940**	.995**	.996**	.994**	.997**	.997**	.997**	.997**	.997**	-.812**	-0.149013	-0.239647
	Sig. (2-tailed)	7.52014e-05	0.680587	0.000974014	6.11712e-09	0.104218	0.00401416	0.0116463	0.185536	0.155271	0.372097	0.0239733	0.000180721	0.0182867	0.025873	0.325217	0.877843	0.84583	0.906664	0.000115584	0.235333	9.56398e-08	0.000235895	0.503612	0.235623	0.000272605	0.000229255	5.47981e-05	0.766556	0.508574	0.0253121	0.0300651	0.00105288	0.00675537	0.00157334	0.0047548	0.00217902	0.000168497	2.14871e-08	1.69987e-08	4.9934e-08	2.76867e-09	3.10483e-09	5.71785e-09	5.71785e-09	5.71785e-09	0.00783668	0.701994	0.53456
	N	9	9	9	9	9	9	9	9	9	9	9	9	6	9	3	3	9	9	9	9	9	9	9	9	9	9	9	9	9	9	9	9	9	9	9	9	9	9	9	9	9	9	9	9	9	9	9	9
Antibacterian_E.fecalis_2.5%_9h	Pearson Correlation	-.925**	-0.0748695	.935**	.998**	0.645772	.800**	-.734*	0.561286	0.590824	0.421733	-.683*	.966**	.876*	-.670*	.c	.c	0.0189181	0.132006	.973**	0.516323	1.000**	.902**	0.340827	0.485504	.961**	.901**	.980**	-0.201718	0.17189	-.699*	-.683*	-.891**	-.781*	-.853**	-.789*	-.841**	.918**	.992**	.990**	.986**	.992**	.998**	.999**	.999**	.999**	-.781*	-0.193494	-0.317936
	Sig. (2-tailed)	0.00035905	0.848188	0.000217778	4.62411e-10	0.060282	0.00970207	0.0243928	0.115842	0.0938807	0.25822	0.0426951	2.41241e-05	0.022161	0.0483913	0	0	0.961472	0.734954	1.09547e-05	0.154712	1.75465e-13	0.000871307	0.369421	0.185204	3.61734e-05	0.000903135	3.54009e-06	0.602744	0.658337	0.0363279	0.042605	0.00128035	0.0130578	0.00348534	0.0114827	0.00449013	0.000482662	1.70985e-07	3.23097e-07	1.16554e-06	1.20196e-07	1.09225e-09	1.78492e-11	1.78492e-11	1.78492e-11	0.0130205	0.61791	0.404414
	N	9	9	9	9	9	9	9	9	9	9	9	9	6	9	3	3	9	9	9	9	9	9	9	9	9	9	9	9	9	9	9	9	9	9	9	9	9	9	9	9	9	9	9	9	9	9	9	9
Antibacterian_E.fecalis_2.5%_12h	Pearson Correlation	-.925**	-0.0748695	.935**	.998**	0.645772	.800**	-.734*	0.561286	0.590824	0.421733	-.683*	.966**	.876*	-.670*	.c	.c	0.0189181	0.132006	.973**	0.516323	1.000**	.902**	0.340827	0.485504	.961**	.901**	.980**	-0.201718	0.17189	-.699*	-.683*	-.891**	-.781*	-.853**	-.789*	-.841**	.918**	.992**	.990**	.986**	.992**	.998**	.999**	.999**	.999**	-.781*	-0.193494	-0.317936
	Sig. (2-tailed)	0.00035905	0.848188	0.000217778	4.62411e-10	0.060282	0.00970207	0.0243928	0.115842	0.0938807	0.25822	0.0426951	2.41241e-05	0.022161	0.0483913	0	0	0.961472	0.734954	1.09547e-05	0.154712	1.75465e-13	0.000871307	0.369421	0.185204	3.61734e-05	0.000903135	3.54009e-06	0.602744	0.658337	0.0363279	0.042605	0.00128035	0.0130578	0.00348534	0.0114827	0.00449013	0.000482662	1.70985e-07	3.23097e-07	1.16554e-06	1.20196e-07	1.09225e-09	1.78492e-11	1.78492e-11	1.78492e-11	0.0130205	0.61791	0.404414
	N	9	9	9	9	9	9	9	9	9	9	9	9	6	9	3	3	9	9	9	9	9	9	9	9	9	9	9	9	9	9	9	9	9	9	9	9	9	9	9	9	9	9	9	9	9	9	9	9
Antibacterian_E.fecalis_2.5%_15h	Pearson Correlation	-.933**	-0.0966143	.926**	.999**	0.627978	.813**	-.749*	0.542051	0.572151	0.400786	-.699*	.959**	.876*	-.687*	.c	.c	-0.00380588	0.109096	.967**	0.496424	.999**	.912**	0.319047	0.477726	.955**	.911**	.975**	-0.179533	0.194352	-.708*	-.695*	-.895**	-.793*	-.860**	-.801**	-.851**	.926**	.994**	.993**	.989**	.995**	.999**	1.000**	1.000**	1.000**	-.792*	-0.18176	-0.297256
	Sig. (2-tailed)	0.000237666	0.804704	0.000330353	4.049e-11	0.0701571	0.00768996	0.020108	0.131659	0.107439	0.28507	0.0360796	4.30254e-05	0.022161	0.041044	0	0	0.992247	0.779944	2.01077e-05	0.174041	1.42844e-11	0.000610985	0.402682	0.193395	6.04629e-05	0.000633891	7.47468e-06	0.64394	0.616321	0.0328008	0.0377279	0.00111105	0.0107464	0.00291593	0.00945966	0.00360468	0.000340515	4.58506e-08	9.3947e-08	4.25214e-07	2.83257e-08	5.42204e-11	8.60996e-15	8.60996e-15	8.60996e-15	0.0109144	0.639765	0.437272
	N	9	9	9	9	9	9	9	9	9	9	9	9	6	9	3	3	9	9	9	9	9	9	9	9	9	9	9	9	9	9	9	9	9	9	9	9	9	9	9	9	9	9	9	9	9	9	9	9
Antibacterian_E.fecalis_2.5%_18h	Pearson Correlation	-.887**	-0.00068965	.959**	.989**	.706*	.744*	-.672*	0.625074	0.651251	0.491732	-0.611693	.982**	.890*	-0.603338	-0.872329	0.190709	0.0895304	0.214166	.982**	0.585819	.993**	.860**	0.416828	0.494086	.973**	.860**	.989**	-0.278306	0.0888	-0.658887	-0.624836	-.860**	-.725*	-.826**	-.749*	-.795*	.878**	.974**	.971**	.965**	.976**	.987**	.990**	.990**	.990**	-.724*	-0.234918	-0.391103
	Sig. (2-tailed)	0.00142738	0.998595	4.56006e-05	5.01372e-07	0.0336127	0.0215485	0.0472648	0.0718586	0.0574293	0.178789	0.0800305	2.48571e-06	0.0175985	0.085412	0.325217	0.877843	0.818824	0.580038	2.73796e-06	0.0974053	7.8078e-08	0.00295194	0.264382	0.176398	1.01332e-05	0.00294051	5.08234e-07	0.46837	0.820283	0.0535988	0.0719989	0.00290543	0.0272429	0.00602104	0.0202763	0.0104438	0.00184568	9.68361e-06	1.28849e-05	2.54181e-05	6.62476e-06	9.17738e-07	2.77206e-07	2.77206e-07	2.77206e-07	0.0273284	0.542895	0.29795
	N	9	9	9	9	9	9	9	9	9	9	9	9	6	9	3	3	9	9	9	9	9	9	9	9	9	9	9	9	9	9	9	9	9	9	9	9	9	9	9	9	9	9	9	9	9	9	9	9
Antibacterian_E.fecalis_2.5%_24h	Pearson Correlation	-.887**	-0.00068965	.959**	.989**	.706*	.744*	-.672*	0.625074	0.651251	0.491732	-0.611693	.982**	.890*	-0.603338	-0.872329	0.190709	0.0895304	0.214166	.982**	0.585819	.993**	.860**	0.416828	0.494086	.973**	.860**	.989**	-0.278306	0.0888	-0.658887	-0.624836	-.860**	-.725*	-.826**	-.749*	-.795*	.878**	.974**	.971**	.965**	.976**	.987**	.990**	.990**	.990**	-.724*	-0.234918	-0.391103
	Sig. (2-tailed)	0.00142738	0.998595	4.56006e-05	5.01372e-07	0.0336127	0.0215485	0.0472648	0.0718586	0.0574293	0.178789	0.0800305	2.48571e-06	0.0175985	0.085412	0.325217	0.877843	0.818824	0.580038	2.73796e-06	0.0974053	7.8078e-08	0.00295194	0.264382	0.176398	1.01332e-05	0.00294051	5.08234e-07	0.46837	0.820283	0.0535988	0.0719989	0.00290543	0.0272429	0.00602104	0.0202763	0.0104438	0.00184568	9.68361e-06	1.28849e-05	2.54181e-05	6.62476e-06	9.17738e-07	2.77206e-07	2.77206e-07	2.77206e-07	0.0273284	0.542895	0.29795
	N	9	9	9	9	9	9	9	9	9	9	9	9	6	9	3	3	9	9	9	9	9	9	9	9	9	9	9	9	9	9	9	9	9	9	9	9	9	9	9	9	9	9	9	9	9	9	9	9
Antibacterian_P.aeruginosa_1.25%_0h	Pearson Correlation	.786*	-0.166678	-.932**	-.925**	-.739*	-0.636607	0.553268	-.669*	-.705*	-0.563529	0.524426	-.941**	-.874*	0.465218	0	0	-0.199647	-0.307824	-.958**	-0.638709	-.925**	-.760*	-0.488574	-.673*	-.937**	-.761*	-.950**	0.357954	-0.0104131	0.619403	0.399674	.753*	0.628221	.765*	0.637869	.712*	-.744*	-.901**	-.893**	-.885**	-.900**	-.912**	-.920**	-.920**	-.920**	0.572872	0.1842	0.420323
	Sig. (2-tailed)	0.012036	0.66821	0.000246222	0.000348515	0.0229511	0.0652505	0.122289	0.0486066	0.0339708	0.114076	0.147217	0.000151069	0.0229276	0.206987	1	1	0.606551	0.420337	4.96448e-05	0.064089	0.000347247	0.0175251	0.182025	0.0470783	0.000195308	0.0172349	8.84933e-05	0.344226	0.978789	0.0752551	0.286535	0.0192742	0.0700157	0.0162403	0.0645515	0.0313681	0.0214674	0.000918554	0.00120064	0.00150969	0.000954008	0.000619923	0.000438544	0.000438544	0.000438544	0.106895	0.635199	0.259984
	N	9	9	9	9	9	9	9	9	9	9	9	9	6	9	3	3	9	9	9	9	9	9	9	9	9	9	9	9	9	9	9	9	9	9	9	9	9	9	9	9	9	9	9	9	9	9	9	9
Antibacterian_P.aeruginosa_1.25%_3h	Pearson Correlation	0.545083	0.400794	-0.24579	-0.423122	0.0417498	-0.578522	0.59646	0.10233	0.0835678	0.176556	0.561097	-0.300802	-0.479282	0.613543	0.510999	0.325665	0.391941	0.355687	-0.302272	0.135741	-0.422563	-0.55036	0.242605	0.424389	-0.27778	-0.545814	-0.331089	-0.336734	-0.462006	0.309597	0.630854	0.283231	0.473651	0.473192	0.39969	0.582065	-0.544842	-0.465533	-0.471644	-0.48077	-0.465476	-0.443084	-0.433273	-0.433273	-0.433273	0.646136	-0.109888	-0.224546
	Sig. (2-tailed)	0.129086	0.28506	0.523808	0.256489	0.915071	0.102688	0.0900052	0.793346	0.830745	0.649536	0.115992	0.431555	0.336125	0.0788677	0.658551	0.788824	0.296824	0.347511	0.429196	0.727681	0.257185	0.124679	0.529373	0.254914	0.469247	0.12847	0.384126	0.375568	0.21056	0.417525	0.0684972	0.4602	0.197767	0.198263	0.286513	0.100102	0.129289	0.206639	0.19994	0.190166	0.206701	0.232296	0.244025	0.244025	0.244025	0.0600899	0.778379	0.561345
	N	9	9	9	9	9	9	9	9	9	9	9	9	6	9	3	3	9	9	9	9	9	9	9	9	9	9	9	9	9	9	9	9	9	9	9	9	9	9	9	9	9	9	9	9	9	9	9	9
Antibacterian_P.aeruginosa_1.25%_6h	Pearson Correlation	.946**	0.616959	-0.561358	-.824**	-0.116886	-.956**	.953**	-0.0092624	-0.034296	0.154388	.915**	-0.643427	-.922**	.941**	0.252548	0.575119	0.534142	0.421252	-0.649175	0.0333308	-.802**	-.946**	0.226719	-0.042938	-0.627791	-.956**	-.680*	-0.359084	-0.641222	.801**	.905**	.848**	.916**	.861**	.925**	.866**	-.933**	-.859**	-.870**	-.880**	-.865**	-.835**	-.824**	-.824**	-.824**	.883**	-0.0532788	-0.22153
	Sig. (2-tailed)	0.000110836	0.0767491	0.115785	0.00634614	0.764577	5.59004e-05	7.18119e-05	0.981132	0.930201	0.691663	0.000545979	0.06153	0.00899324	0.000155753	0.837463	0.609911	0.138515	0.258821	0.0585001	0.932162	0.00929807	0.000111437	0.557462	0.912662	0.0702657	5.63759e-05	0.0440671	0.342593	0.0627179	0.00951626	0.000782016	0.00385434	0.000517706	0.00287289	0.000352302	0.00253386	0.000242815	0.00301833	0.00228313	0.00176721	0.00261082	0.00509706	0.0062612	0.0062612	0.0062612	0.00160886	0.891718	0.566754
	N	9	9	9	9	9	9	9	9	9	9	9	9	6	9	3	3	9	9	9	9	9	9	9	9	9	9	9	9	9	9	9	9	9	9	9	9	9	9	9	9	9	9	9	9	9	9	9	9
Antibacterian_P.aeruginosa_1.25%_9h	Pearson Correlation	.928**	0.458026	-0.635808	-.854**	-0.2383	-.907**	.891**	-0.130265	-0.159575	0.0217515	.862**	-.710*	-.973**	.859**	0.0750132	0.712446	0.414335	0.288368	-.712*	-0.0988784	-.836**	-.919**	0.0972504	-0.0908923	-.683*	-.935**	-.740*	-0.249725	-0.543422	.789*	.808**	.820**	.881**	.890**	.876**	.843**	-.887**	-.877**	-.886**	-.892**	-.884**	-.858**	-.854**	-.854**	-.854**	.791*	-0.0590722	-0.11582
	Sig. (2-tailed)	0.000310322	0.215035	0.0656954	0.00341533	0.536929	0.000728159	0.00128042	0.73835	0.681737	0.955706	0.00281033	0.0320532	0.00110669	0.00298431	0.9522	0.495174	0.267544	0.451743	0.0313479	0.800201	0.00501549	0.000457966	0.803438	0.816106	0.0424563	0.000211295	0.0226347	0.516966	0.130493	0.0114186	0.00842444	0.00681773	0.00168084	0.00131253	0.00193972	0.00435435	0.00140964	0.00188245	0.00147685	0.00122891	0.00154434	0.00306821	0.00336087	0.00336087	0.00336087	0.0111943	0.880009	0.766676
	N	9	9	9	9	9	9	9	9	9	9	9	9	6	9	3	3	9	9	9	9	9	9	9	9	9	9	9	9	9	9	9	9	9	9	9	9	9	9	9	9	9	9	9	9	9	9	9	9
Antibacterian_P.aeruginosa_1.25%_12h	Pearson Correlation	.950**	0.483529	-0.609975	-.855**	-0.181796	-.949**	.933**	-0.0720729	-0.120337	0.0700493	.917**	-.684*	-.951**	.890**	-0.0557116	0.797899	0.463191	0.356157	-.707*	-0.0320538	-.831**	-.956**	0.162106	-0.209998	-0.659153	-.960**	-.727*	-0.28615	-0.608447	.722*	.773*	.837**	.951**	.959**	.900**	.914**	-.918**	-.884**	-.892**	-.900**	-.887**	-.859**	-.851**	-.851**	-.851**	.803**	-0.0779305	-0.170802
	Sig. (2-tailed)	8.78473e-05	0.187265	0.0811189	0.00331391	0.639697	9.54317e-05	0.000239602	0.853808	0.757791	0.857879	0.00050152	0.0420848	0.00352879	0.00129131	0.964515	0.411889	0.209238	0.346828	0.0331379	0.934756	0.00554577	5.5431e-05	0.676908	0.587607	0.0534682	4.05464e-05	0.0263402	0.455386	0.0820954	0.0279598	0.0145829	0.00487003	8.25895e-05	4.39787e-05	0.000936807	0.000561672	0.000475531	0.00157118	0.00122907	0.000935076	0.00143319	0.0029866	0.0036319	0.0036319	0.0036319	0.00913254	0.842043	0.660394
	N	9	9	9	9	9	9	9	9	9	9	9	9	6	9	3	3	9	9	9	9	9	9	9	9	9	9	9	9	9	9	9	9	9	9	9	9	9	9	9	9	9	9	9	9	9	9	9	9
Antibacterian_P.aeruginosa_1.25%_15h	Pearson Correlation	.897**	.671*	-0.463184	-.747*	-0.0127706	-.933**	.939**	0.0882448	0.0710459	0.250332	.914**	-0.54824	-.866*	.945**	0.154308	0.654208	0.591501	0.497494	-0.560074	0.131227	-.721*	-.898**	0.314717	0.0251297	-0.544886	-.911**	-0.58863	-0.451447	-.702*	.856**	.889**	.758*	.849**	.752*	.875**	.813**	-.870**	-.791*	-.800**	-.812**	-.794*	-.757*	-.746*	-.746*	-.746*	.896**	-0.128073	-0.334128
	Sig. (2-tailed)	0.00104466	0.0477579	0.209245	0.0206451	0.973987	0.000238186	0.000172458	0.821392	0.855874	0.515914	0.000553526	0.126438	0.025664	0.000122542	0.90137	0.546004	0.0934095	0.172968	0.116803	0.736473	0.0283052	0.00101483	0.409451	0.948833	0.129252	0.000631426	0.0954159	0.222546	0.0349042	0.00323234	0.00132971	0.0180628	0.00382705	0.0194418	0.00198488	0.00774879	0.00231867	0.0111791	0.00960283	0.00781505	0.0105967	0.0180956	0.0209414	0.0209414	0.0209414	0.00106004	0.742631	0.379508
	N	9	9	9	9	9	9	9	9	9	9	9	9	6	9	3	3	9	9	9	9	9	9	9	9	9	9	9	9	9	9	9	9	9	9	9	9	9	9	9	9	9	9	9	9	9	9	9	9
Antibacterian_P.aeruginosa_1.25%_18h	Pearson Correlation	.909**	0.664753	-0.469307	-.759*	-0.013914	-.946**	.951**	0.0918663	0.0687638	0.251658	.928**	-0.555883	-.914*	.949**	0.264683	0.564796	0.607298	0.50318	-0.568969	0.131478	-.730*	-.911**	0.31978	0.00204952	-0.545021	-.925**	-0.597176	-0.456752	-.716*	.846**	.862**	.763*	.874**	.800**	.895**	.832**	-.872**	-.801**	-.811**	-.823**	-.805**	-.767*	-.756*	-.756*	-.756*	.873**	-0.145037	-0.339245
	Sig. (2-tailed)	0.000690962	0.0507693	0.202487	0.017739	0.971659	0.000112522	8.07436e-05	0.814163	0.860466	0.513618	0.00030324	0.120164	0.0107313	9.46039e-05	0.829465	0.61791	0.082834	0.167332	0.10986	0.735983	0.0255065	0.000625308	0.401541	0.995825	0.129138	0.000349026	0.0895203	0.216479	0.0300086	0.00401063	0.00279457	0.0168277	0.00203734	0.00962513	0.00110107	0.005388	0.00214681	0.00953255	0.008042	0.00639272	0.00884375	0.0158321	0.0183245	0.0183245	0.0183245	0.00210881	0.709664	0.371791
	N	9	9	9	9	9	9	9	9	9	9	9	9	6	9	3	3	9	9	9	9	9	9	9	9	9	9	9	9	9	9	9	9	9	9	9	9	9	9	9	9	9	9	9	9	9	9	9	9
Antibacterian_P.aeruginosa_1.25%_24h	Pearson Correlation	.938**	0.581754	-0.540047	-.808**	-0.094598	-.955**	.951**	0.0155405	-0.0188369	0.169455	.923**	-0.622361	-.952**	.931**	0.284716	0.547482	0.555382	0.43964	-0.633034	0.0573052	-.785*	-.942**	0.251505	-0.0994278	-0.600542	-.953**	-0.66153	-0.39072	-.670*	.739*	.865**	.839**	.967**	.934**	.972**	.922**	-.918**	-.844**	-.856**	-.869**	-.848**	-.820**	-.809**	-.809**	-.809**	.837**	-0.194491	-0.177193
	Sig. (2-tailed)	0.00017996	0.100327	0.133377	0.0084461	0.808718	5.9438e-05	8.38122e-05	0.968347	0.961637	0.662943	0.000391544	0.0734712	0.00342089	0.000263416	0.816202	0.631173	0.120569	0.236378	0.0672551	0.883578	0.0121785	0.000143026	0.513883	0.799109	0.0872615	7.2455e-05	0.0523117	0.298466	0.0483847	0.0229684	0.00259891	0.00466254	1.98019e-05	0.000228339	1.11274e-05	0.000408875	0.000477084	0.00423166	0.00319597	0.00237234	0.00385434	0.00674983	0.00833925	0.00833925	0.00833925	0.00492878	0.616064	0.648338
	N	9	9	9	9	9	9	9	9	9	9	9	9	6	9	3	3	9	9	9	9	9	9	9	9	9	9	9	9	9	9	9	9	9	9	9	9	9	9	9	9	9	9	9	9	9	9	9	9
Antibacterian_P.aeruginosa_2.5%_0h	Pearson Correlation	0.410105	0.460685	-0.0298748	-0.239348	0.249699	-0.494666	0.530496	0.299317	0.279064	0.350028	0.517731	-0.086555	-0.346416	0.562671	-0.012748	-0.754777	0.495145	0.488763	-0.100822	0.329392	-0.230607	-0.427008	0.409814	0.501775	-0.0688476	-0.421154	-0.125335	-0.481172	-0.546869	0.229219	0.516642	0.105955	0.377948	0.346525	0.296655	0.489136	-0.398218	-0.292469	-0.298319	-0.312392	-0.289343	-0.258701	-0.245817	-0.245817	-0.245817	0.559454	-0.240389	-0.39092
	Sig. (2-tailed)	0.272953	0.21204	0.939185	0.535086	0.517012	0.175811	0.141744	0.433946	0.467109	0.355779	0.153394	0.824769	0.501162	0.11475	0.991884	0.455491	0.175328	0.181831	0.796339	0.386716	0.550535	0.251678	0.273328	0.168714	0.860298	0.258943	0.747989	0.189741	0.127584	0.553003	0.154413	0.78616	0.315914	0.360943	0.438243	0.181448	0.288458	0.445039	0.435554	0.413109	0.450145	0.501493	0.523761	0.523761	0.523761	0.117297	0.533258	0.298196
	N	9	9	9	9	9	9	9	9	9	9	9	9	6	9	3	3	9	9	9	9	9	9	9	9	9	9	9	9	9	9	9	9	9	9	9	9	9	9	9	9	9	9	9	9	9	9	9	9
Antibacterian_P.aeruginosa_2.5%_3h	Pearson Correlation	.850**	0.346931	-0.590983	-.796*	-0.214272	-.844**	.814**	-0.127123	-0.157627	0.00840747	.822**	-0.647283	-.876*	.782*	0	0	0.342132	0.259163	-.688*	-0.0886449	-.764*	-.845**	0.0806939	-0.37022	-0.659611	-.857**	-.689*	-0.227772	-0.539166	.902**	0.579888	0.660973	.731*	.712*	.770*	.784*	-.766*	-.818**	-.815**	-.824**	-.814**	-.785*	-.783*	-.783*	-.783*	.789*	-0.155386	-0.185954
	Sig. (2-tailed)	0.00371078	0.360343	0.0937694	0.0103234	0.579847	0.0042062	0.00764382	0.744489	0.68546	0.982873	0.00651313	0.0594866	0.022161	0.0128513	1	1	0.367472	0.500702	0.0403489	0.820593	0.0164416	0.00411922	0.836501	0.326713	0.0532443	0.00313214	0.040167	0.555583	0.134136	0.00089357	0.101686	0.0525814	0.0251421	0.0312401	0.0152061	0.0124211	0.0161577	0.00700618	0.00749961	0.00633332	0.00759061	0.0121468	0.0126312	0.0126312	0.0126312	0.0114163	0.68975	0.631925
	N	9	9	9	9	9	9	9	9	9	9	9	9	6	9	3	3	9	9	9	9	9	9	9	9	9	9	9	9	9	9	9	9	9	9	9	9	9	9	9	9	9	9	9	9	9	9	9	9
Antibacterian_P.aeruginosa_2.5%_6h	Pearson Correlation	0.482669	0.45457	-0.337742	-0.445113	-0.124802	-0.460702	0.457929	-0.0858684	-0.0571196	0.0446999	0.404454	-0.373562	-0.357535	0.48438	0.872329	-0.190709	0.194423	0.146431	-0.358777	-0.0522006	-0.43724	-0.469866	0.0343009	-0.109751	-0.409202	-0.474282	-0.376123	-0.0670444	-0.206388	0.618157	0.625481	0.614514	0.375434	0.197345	0.481001	0.262541	-0.535303	-0.455587	-0.461364	-0.459269	-0.461993	-0.452146	-0.445654	-0.445654	-0.445654	0.563304	0.336366	-0.110001
	Sig. (2-tailed)	0.188167	0.218962	0.37405	0.229909	0.749033	0.21202	0.215144	0.826142	0.883953	0.90909	0.280268	0.322021	0.486549	0.186375	0.325217	0.877843	0.616189	0.706973	0.343036	0.893899	0.239245	0.201876	0.930191	0.778648	0.274116	0.197086	0.318448	0.863929	0.59419	0.0760141	0.0716185	0.0782618	0.319407	0.610791	0.189922	0.494933	0.137495	0.217803	0.211278	0.213632	0.210574	0.221741	0.229276	0.229276	0.229276	0.114252	0.376124	0.778154
	N	9	9	9	9	9	9	9	9	9	9	9	9	6	9	3	3	9	9	9	9	9	9	9	9	9	9	9	9	9	9	9	9	9	9	9	9	9	9	9	9	9	9	9	9	9	9	9	9
Antibacterian_P.aeruginosa_2.5%_9h	Pearson Correlation	-0.633914	0.0426357	0.601721	0.663942	0.364268	0.583461	-0.523852	0.328586	0.357055	0.248137	-0.531406	0.606658	0.292884	-0.493687	0.0981261	0.695976	0.0165843	0.0224819	.669*	0.265767	0.655622	0.629897	0.167901	0.637348	0.660433	0.616403	0.64296	-0.04794	0.237688	-0.567337	-0.354787	-0.449054	-0.495963	-0.490726	-0.555652	-.739*	0.599683	.676*	0.661738	.670*	0.654187	0.660814	0.654658	0.654658	0.654658	-.713*	0.241679	-0.211238
	Sig. (2-tailed)	0.0667581	0.913275	0.0864783	0.0511547	0.335155	0.0990938	0.14774	0.387949	0.345525	0.519723	0.140934	0.0832478	0.573236	0.176801	0.93743	0.509944	0.966223	0.95422	0.0487756	0.489448	0.0552159	0.0690466	0.665888	0.0648395	0.0528436	0.0770913	0.0617804	0.902524	0.538007	0.111115	0.348819	0.225312	0.174504	0.179816	0.120351	0.023033	0.0878346	0.0456198	0.0522113	0.0485059	0.0559369	0.0526585	0.0556996	0.0556996	0.0556996	0.0311334	0.530994	0.585352
	N	9	9	9	9	9	9	9	9	9	9	9	9	6	9	3	3	9	9	9	9	9	9	9	9	9	9	9	9	9	9	9	9	9	9	9	9	9	9	9	9	9	9	9	9	9	9	9	9
Antibacterian_P.aeruginosa_2.5%_12h	Pearson Correlation	0.193997	0.107483	-0.25375	-0.228106	-0.217303	-0.132474	0.134674	-0.19606	-0.199941	-0.171851	0.0346203	-0.258663	-0.327003	0.120715	0.872329	-0.190709	-0.0556684	-0.105109	-0.219135	-0.191208	-0.246557	-0.192146	-0.162138	0.351584	-0.215161	-0.166091	-0.244232	0.213563	0.137734	-0.138917	0.27172	0.182514	0.0571359	0.145792	-0.0466277	0.058115	-0.273812	-0.218328	-0.224518	-0.213203	-0.23435	-0.239424	-0.239221	-0.239221	-0.239221	0.196645	.679*	0.0316243
	Sig. (2-tailed)	0.616978	0.783134	0.510005	0.554987	0.574366	0.734041	0.729758	0.613165	0.606009	0.658411	0.929543	0.501558	0.526979	0.757048	0.325217	0.877843	0.886886	0.787836	0.571062	0.622148	0.522473	0.620408	0.676845	0.353496	0.578237	0.669324	0.526527	0.581131	0.723809	0.721513	0.479393	0.638353	0.88392	0.708205	0.905183	0.881942	0.475881	0.572517	0.561396	0.581784	0.543899	0.534952	0.535309	0.535309	0.535309	0.612083	0.0443814	0.935629
	N	9	9	9	9	9	9	9	9	9	9	9	9	6	9	3	3	9	9	9	9	9	9	9	9	9	9	9	9	9	9	9	9	9	9	9	9	9	9	9	9	9	9	9	9	9	9	9	9
Antibacterian_P.aeruginosa_2.5%_15h	Pearson Correlation	-0.0162416	-0.138197	-0.263175	-0.124279	-0.377209	0.128225	-0.151125	-0.381999	-0.387476	-0.386162	-0.236282	-0.232895	-0.253641	-0.20276	0.872329	-0.190709	-0.350293	-0.38995	-0.1983	-0.39154	-0.140541	0.0181655	-0.407916	-0.137342	-0.202128	0.0503548	-0.202132	0.541945	0.461244	-0.280025	-0.0674138	0.223937	-0.101447	-0.00350884	-0.193602	-0.225777	-0.0843068	-0.0788151	-0.0815929	-0.0599363	-0.0969213	-0.119355	-0.125153	-0.125153	-0.125153	-0.154988	.956**	0.222458
	Sig. (2-tailed)	0.96692	0.72291	0.493853	0.750057	0.316938	0.742335	0.697931	0.310325	0.30285	0.304634	0.540485	0.546475	0.627697	0.600832	0.325217	0.877843	0.35539	0.299503	0.609031	0.297363	0.718364	0.963004	0.275775	0.72457	0.60199	0.897635	0.601984	0.13175	0.211412	0.465511	0.863185	0.562437	0.795099	0.992852	0.61771	0.559144	0.829266	0.840268	0.8347	0.878264	0.804093	0.75972	0.748345	0.748345	0.748345	0.690514	5.60378e-05	0.565087
	N	9	9	9	9	9	9	9	9	9	9	9	9	6	9	3	3	9	9	9	9	9	9	9	9	9	9	9	9	9	9	9	9	9	9	9	9	9	9	9	9	9	9	9	9	9	9	9	9
Antibacterian_P.aeruginosa_2.5%_18h	Pearson Correlation	-0.403977	0.00548659	0.30506	0.382725	0.13658	0.397787	-0.372519	0.119491	0.145602	0.0723929	-0.45854	0.320557	0.200917	-0.36505	0.872329	-0.190709	0.000623812	-0.0873321	0.381021	0.0664275	0.385488	0.404802	-0.000247825	0.373281	0.376571	0.403183	0.366394	0.101431	0.264655	-0.412104	-0.386605	-0.361854	-0.433578	-0.314509	-0.332611	-0.508121	0.39461	0.415055	0.405133	0.407143	0.38902	0.387024	0.381608	0.381608	0.381608	-0.472511	0.361252	-0.0663779
	Sig. (2-tailed)	0.28089	0.988823	0.424737	0.309329	0.72605	0.289029	0.323481	0.759453	0.708573	0.853165	0.214453	0.400333	0.70268	0.334039	0.325217	0.877843	0.998729	0.823215	0.311669	0.865172	0.305552	0.279815	0.999495	0.322414	0.317825	0.281928	0.332128	0.795129	0.491335	0.27039	0.304032	0.338608	0.243657	0.409778	0.381811	0.162521	0.293252	0.266629	0.279384	0.276774	0.300759	0.303463	0.310863	0.310863	0.310863	0.198999	0.339472	0.865272
	N	9	9	9	9	9	9	9	9	9	9	9	9	6	9	3	3	9	9	9	9	9	9	9	9	9	9	9	9	9	9	9	9	9	9	9	9	9	9	9	9	9	9	9	9	9	9	9	9
Antibacterian_P.aeruginosa_2.5%_24h	Pearson Correlation	-0.403977	0.00548659	0.30506	0.382725	0.13658	0.397787	-0.372519	0.119491	0.145602	0.0723929	-0.45854	0.320557	0.200917	-0.36505	0.872329	-0.190709	0.000623812	-0.0873321	0.381021	0.0664275	0.385488	0.404802	-0.000247825	0.373281	0.376571	0.403183	0.366394	0.101431	0.264655	-0.412104	-0.386605	-0.361854	-0.433578	-0.314509	-0.332611	-0.508121	0.39461	0.415055	0.405133	0.407143	0.38902	0.387024	0.381608	0.381608	0.381608	-0.472511	0.361252	-0.0663779
	Sig. (2-tailed)	0.28089	0.988823	0.424737	0.309329	0.72605	0.289029	0.323481	0.759453	0.708573	0.853165	0.214453	0.400333	0.70268	0.334039	0.325217	0.877843	0.998729	0.823215	0.311669	0.865172	0.305552	0.279815	0.999495	0.322414	0.317825	0.281928	0.332128	0.795129	0.491335	0.27039	0.304032	0.338608	0.243657	0.409778	0.381811	0.162521	0.293252	0.266629	0.279384	0.276774	0.300759	0.303463	0.310863	0.310863	0.310863	0.198999	0.339472	0.865272
	N	9	9	9	9	9	9	9	9	9	9	9	9	6	9	3	3	9	9	9	9	9	9	9	9	9	9	9	9	9	9	9	9	9	9	9	9	9	9	9	9	9	9	9	9	9	9	9	9
**. Correlation is significant at the 0.01 level (2-tailed).
*. Correlation is significant at the 0.05 level (2-tailed).
c. Cannot be computed because at least one of the variables is constant.
[truncated: 61 more columns]
